# Supplementary material for: 3-Methyl­piperidinium bromide
Source: Acta Crystallogr Sect E Struct Rep Online. 2012 May 5;68(Pt 6):o1654. doi: 10.1107/S160053681201971X (PMC3379253; doi:10.1107/S160053681201971X)
Supplement: Supplementary file 2 [file e-68-o1654-Isup2.hkl]

# 
# h,k,l, Fc-squared, Fo-squared, sigma(Fo-squared) and status flag 
# 
data_I
_shelx_title ' a in C2/c                   New: C2/c' 
_shelx_refln_list_code          4 
_shelx_F_calc_maximum      385.81 
_exptl_crystal_F_000       736.00 
_reflns_d_resolution_high  0.7701 
 
loop_ 
 _symmetry_equiv_pos_as_xyz 
 'x, y, z' 
 '-x, y, -z+1/2' 
 'x+1/2, y+1/2, z' 
 '-x+1/2, y+1/2, -z+1/2' 
 '-x, -y, -z' 
 'x, -y, z-1/2' 
 '-x+1/2, -y+1/2, -z' 
 'x+1/2, -y+1/2, z-1/2' 
 
_cell_length_a    23.1340 
_cell_length_b     9.9970 
_cell_length_c     7.7214 
_cell_angle_alpha  90.000 
_cell_angle_beta  107.900 
_cell_angle_gamma  90.000 
 
_shelx_F_squared_multiplier     1.000 
 
loop_ 
 _refln_index_h 
 _refln_index_k 
 _refln_index_l 
 _refln_F_squared_calc 
 _refln_F_squared_meas 
 _refln_F_squared_sigma 
 _refln_observed_status 
   4   0   0   103317.75    80093.31    690.94 o 
   6   0   0     1753.20     1860.73     53.47 o 
   8   0   0    21099.18    19769.11    282.58 o 
  10   0   0     1220.11     1138.42     49.01 o 
  12   0   0    16718.29    15883.97    294.56 o 
  14   0   0     3474.69     3451.44     91.89 o 
  16   0   0     1514.66     1498.97     64.87 o 
  18   0   0     3365.54     3190.63    144.08 o 
  20   0   0      174.87      153.53     36.59 o 
  22   0   0      491.07      691.25    128.15 o 
  24   0   0      502.82      695.72    119.43 o 
  26   0   0       41.96      192.10     78.81 o 
  28   0   0       90.87      122.04    275.51 o 
   3   1   0     1179.92     1285.03     17.06 o 
   5   1   0    14432.98    14812.93    135.82 o 
   7   1   0     7042.27     7207.69    180.46 o 
   9   1   0     3239.33     3221.80     45.89 o 
  11   1   0      933.66      912.68     25.01 o 
  13   1   0     3239.54     3167.64     59.05 o 
  15   1   0      394.91      409.50     34.77 o 
  17   1   0     2371.32     2269.67     99.00 o 
  19   1   0      217.49      292.18     63.94 o 
  21   1   0      351.41      357.62     39.76 o 
  23   1   0        8.48       47.96     38.96 o 
  25   1   0       48.26       35.62     44.48 o 
  27   1   0        3.65      -34.71     47.56 o 
   0   2   0    38940.07    34984.45    875.42 o 
   2   2   0     2784.70     2720.79     52.65 o 
   4   2   0    21909.62    22093.31    214.55 o 
   6   2   0      332.07      400.93     30.61 o 
   8   2   0     5678.48     5507.94    189.71 o 
  10   2   0      704.40      910.00     34.83 o 
  12   2   0     3540.20     3502.56     87.72 o 
  14   2   0     1334.84     1342.23     55.44 o 
  16   2   0     1806.02     1791.85     81.27 o 
  18   2   0      831.04      837.20     47.40 o 
  20   2   0      357.16      319.59     29.77 o 
  22   2   0       85.70       68.28     29.29 o 
  24   2   0      138.98       54.19     43.41 o 
  26   2   0       55.75       12.75     42.30 o 
  28   2   0       43.10      -32.52     62.41 o 
   1   3   0    34529.07    32889.57    323.06 o 
   3   3   0    27329.21    26697.74    269.68 o 
   5   3   0    28776.37    28942.88    311.56 o 
   7   3   0     4684.94     4681.94     75.07 o 
   9   3   0    21838.79    22329.21    322.32 o 
  11   3   0     1987.57     1988.38     61.90 o 
  13   3   0     9612.10    10064.60    187.15 o 
  15   3   0      905.45      911.32     38.37 o 
  17   3   0     4242.51     3843.76     92.38 o 
  19   3   0       17.67       21.09     38.55 o 
  21   3   0     1387.63     1314.97     89.43 o 
  23   3   0        1.30        2.26     28.35 o 
  25   3   0      119.37      110.48     82.24 o 
  27   3   0        5.26       30.29     61.02 o 
   0   4   0    18201.39    20484.03    345.39 o 
   2   4   0     1046.51     1018.87     28.13 o 
   4   4   0     6616.27     7121.60     93.25 o 
   6   4   0      602.99      638.62     20.50 o 
   8   4   0     2839.33     3078.11     68.08 o 
  10   4   0      140.22      135.35     27.76 o 
  12   4   0      852.64      821.31     36.51 o 
  14   4   0      328.29      597.27     87.96 o 
  16   4   0       35.78       27.69     15.42 o 
  18   4   0      173.20      223.55     29.64 o 
  20   4   0       14.97       53.18     31.85 o 
  22   4   0       31.90       73.22     67.45 o 
  24   4   0        0.47      108.74    144.91 o 
  26   4   0       23.67       29.92     52.20 o 
   1   5   0    15826.72    15601.21    222.29 o 
   3   5   0    12155.28    12226.08    168.94 o 
   5   5   0     7715.02     7484.79    114.45 o 
   7   5   0     2577.95     2485.38     55.41 o 
   9   5   0     3507.85     3563.14     85.70 o 
  11   5   0      572.55      616.98     30.84 o 
  13   5   0     1655.32     1733.46     66.71 o 
  15   5   0       32.16       69.11     24.14 o 
  17   5   0     1039.24     1072.19     50.33 o 
  19   5   0       41.97       58.21     23.74 o 
  21   5   0      365.63      439.20     59.58 o 
  23   5   0        0.63       -2.66     33.09 o 
  25   5   0       61.06       77.36     62.96 o 
   0   6   0    23377.42    23861.59    511.65 o 
   2   6   0     1296.16     1393.51     42.38 o 
   4   6   0    14504.92    14857.94    248.36 o 
   6   6   0      351.73      410.78     28.07 o 
   8   6   0     8116.49     8040.55    191.20 o 
  10   6   0       10.46       28.70     19.53 o 
  12   6   0     6530.09     6264.60    135.29 o 
  14   6   0      793.59      720.97     41.49 o 
  16   6   0     2178.48     2127.76     88.27 o 
  18   6   0      585.29      804.06    141.39 o 
  20   6   0      258.61      276.21     52.87 o 
  22   6   0      126.55       72.19     45.20 o 
  24   6   0       92.90      154.43     64.71 o 
   1   7   0       42.44      100.75     18.83 o 
   3   7   0        4.97       48.95     17.01 o 
   5   7   0      789.37      781.57     34.79 o 
   7   7   0      162.76      182.64     21.69 o 
   9   7   0     2108.37     1983.87     62.13 o 
  11   7   0       29.83       62.17     33.49 o 
  13   7   0      393.67      500.13     46.92 o 
  15   7   0       19.05      -15.54     30.13 o 
  17   7   0        3.61      165.48     97.28 o 
  19   7   0        2.80      -42.27     42.27 o 
  21   7   0        0.84       42.55     39.24 o 
  23   7   0        4.34      -64.55     79.66 o 
   0   8   0     8143.78     7795.88    268.38 o 
   2   8   0       90.02      123.14     23.12 o 
   4   8   0     4146.94     4143.49    122.24 o 
   6   8   0      399.95      355.62     34.43 o 
   8   8   0     2730.38     2579.16     82.60 o 
  10   8   0      171.01      171.52     33.58 o 
  12   8   0     3143.98     2998.19    120.08 o 
  14   8   0      172.59      183.54     38.20 o 
  16   8   0      774.66      845.80     72.08 o 
  18   8   0      152.03      125.74     50.49 o 
  20   8   0      112.65      256.04     88.99 o 
  22   8   0       20.82       83.94     79.36 o 
   1   9   0     2461.90     2536.18    104.92 o 
   3   9   0     1598.28     1617.49     79.35 o 
   5   9   0     4005.79     3994.35    143.72 o 
   7   9   0      885.31      935.13     59.30 o 
   9   9   0     2454.93     2239.29     97.58 o 
  11   9   0      163.55      193.75     63.13 o 
  13   9   0      936.35      834.54     67.22 o 
  15   9   0       95.64       37.58     55.32 o 
  17   9   0      437.66      343.39     89.99 o 
  19   9   0       16.82       48.31     64.55 o 
   0  10   0       13.86      -12.27     55.23 o 
   2  10   0        4.77       -3.43     20.20 o 
   4  10   0       37.78       69.90     34.44 o 
   6  10   0        2.60       90.61     46.48 o 
   8  10   0        7.31      117.37     87.25 o 
  10  10   0        0.64       50.19     50.69 o 
  12  10   0        4.01      -14.49     41.99 o 
  14  10   0        0.01      -20.60     44.19 o 
  16  10   0        0.34       57.29     65.26 o 
  18  10   0        4.43       42.62     65.04 o 
   1  11   0      921.72      879.33     64.24 o 
   3  11   0      822.15      801.07     67.72 o 
   5  11   0      730.15      839.68    122.06 o 
   7  11   0      517.59      616.04     82.43 o 
   9  11   0      499.29      528.86     81.37 o 
  11  11   0      395.18      445.98     82.33 o 
  13  11   0      300.68      267.38     72.67 o 
  15  11   0      156.94      173.24     82.08 o 
   0  12   0      860.03      785.74    240.85 o 
   2  12   0       69.47      -18.11     69.17 o 
   4  12   0      596.60      683.46    157.10 o 
   6  12   0      187.35      206.91     77.75 o 
   8  12   0      421.31      455.28     88.02 o 
  10  12   0      107.65       70.81     61.76 o 
 -29   1   1       15.05        1.62     62.46 o 
 -27   1   1       21.63        7.13     39.42 o 
 -25   1   1       91.46      114.28     51.73 o 
 -23   1   1      531.53      474.77     64.26 o 
 -21   1   1       14.20      116.28     65.96 o 
 -19   1   1     3273.83     3039.61     86.91 o 
 -17   1   1      412.45      367.20     21.92 o 
 -15   1   1     6288.69     5981.78     94.49 o 
 -13   1   1       50.23       56.67     14.30 o 
 -11   1   1    16948.98    17181.44    187.28 o 
  -9   1   1      298.08      325.12     20.77 o 
  -7   1   1    42803.29    41440.75    360.08 o 
  -5   1   1     3366.73     3468.82     43.35 o 
  -3   1   1     2472.46     2970.23     34.47 o 
  -1   1   1      226.22      317.17      5.56 o 
   1   1   1      776.95     1036.32     14.53 o 
   3   1   1     3747.18     3889.50     80.88 o 
   5   1   1    34098.34    32402.89    308.41 o 
   7   1   1    19586.72    18355.21    493.46 o 
   9   1   1    11552.19    11499.57    165.35 o 
  11   1   1     6144.66     6453.65    197.84 o 
  13   1   1     3835.13     3702.11    110.43 o 
  15   1   1      719.95      762.83     35.73 o 
  17   1   1     2834.13     2695.50     80.68 o 
  19   1   1      397.53      463.18     36.85 o 
  21   1   1      236.03      205.87     36.35 o 
  23   1   1      207.42      147.59     37.77 o 
  25   1   1       15.61       58.06     43.60 o 
  27   1   1       30.65       44.40     52.91 o 
 -28   2   1       63.50      109.81    120.18 o 
 -26   2   1       18.09       15.87     65.84 o 
 -24   2   1      226.83      310.17     59.94 o 
 -22   2   1       78.20       88.31     44.27 o 
 -20   2   1      403.49      427.37     39.06 o 
 -18   2   1       27.68       28.91     25.11 o 
 -16   2   1     1185.31     1174.07     34.57 o 
 -14   2   1     1991.10     1936.85     58.93 o 
 -12   2   1     4354.67     4153.03     72.42 o 
 -10   2   1    13475.40    13886.65    222.16 o 
  -8   2   1     6180.54     6189.68     72.93 o 
  -6   2   1    17508.27    17007.17    173.37 o 
  -4   2   1     3123.51     3325.85     58.60 o 
  -2   2   1    43093.29    40170.92    690.31 o 
   0   2   1     5942.58     6402.71     39.42 o 
   2   2   1    28785.18    28111.46    223.35 o 
   4   2   1      845.57      987.95     23.76 o 
   6   2   1    10101.84     9831.47    162.84 o 
   8   2   1       78.15       90.56     11.65 o 
  10   2   1     5797.40     5541.27     90.98 o 
  12   2   1       12.93       24.25     13.24 o 
  14   2   1     1607.48     1569.67     56.24 o 
  16   2   1       79.08      155.83     60.85 o 
  18   2   1      269.09      336.19     47.20 o 
  20   2   1       19.73       77.73     40.75 o 
  22   2   1      308.79      269.65     46.51 o 
  24   2   1        0.77      -22.91     37.16 o 
  26   2   1       85.91        7.71     47.27 o 
 -27   3   1        2.96       42.60     48.61 o 
 -25   3   1        1.09       17.46     35.88 o 
 -23   3   1        0.57       23.66     36.01 o 
 -21   3   1       57.69       68.36     26.74 o 
 -19   3   1        7.54       66.50     35.76 o 
 -17   3   1       15.76       30.16     14.64 o 
 -15   3   1       55.26       62.68     15.09 o 
 -13   3   1       31.38       62.40     14.24 o 
 -11   3   1     3674.90     3846.89     67.01 o 
  -9   3   1      827.54      900.38     25.27 o 
  -7   3   1     5470.03     5454.52     76.07 o 
  -5   3   1       15.32       25.71     10.93 o 
  -3   3   1     5281.36     5291.60    139.88 o 
  -1   3   1     1505.43     1559.99     22.26 o 
   1   3   1     8245.03     8331.99    132.67 o 
   3   3   1      314.24      339.09     22.08 o 
   5   3   1      949.69      930.02     20.98 o 
   7   3   1     2230.46     2333.36     42.11 o 
   9   3   1      410.46      445.32     20.18 o 
  11   3   1      647.89      666.36     26.99 o 
  13   3   1      172.24      191.29     21.30 o 
  15   3   1       25.08       22.95     16.45 o 
  17   3   1        2.57       83.33     68.93 o 
  19   3   1        4.52       -5.98     18.16 o 
  21   3   1        0.33      -17.89     29.68 o 
  23   3   1        6.27       35.96     34.94 o 
  25   3   1        4.91      -22.83     49.61 o 
 -26   4   1        2.84       20.37     52.29 o 
 -24   4   1      324.58      402.47     62.88 o 
 -22   4   1      310.42      333.32     70.29 o 
 -20   4   1      399.57      494.87     51.94 o 
 -18   4   1     1277.97     1126.79     63.14 o 
 -16   4   1     2596.73     2601.48     71.14 o 
 -14   4   1     2749.86     2761.21     81.90 o 
 -12   4   1     4841.37     4931.50    136.62 o 
 -10   4   1    10137.83    10804.15    207.92 o 
  -8   4   1     4273.10     4104.05     80.94 o 
  -6   4   1    16454.66    16500.06    218.85 o 
  -4   4   1     9275.30     9200.47    150.04 o 
  -2   4   1     8079.70     7929.47    100.50 o 
   0   4   1     2689.06     2660.26     41.50 o 
   2   4   1    17865.55    17740.67    320.68 o 
   4   4   1     1746.96     1731.18     35.64 o 
   6   4   1    20957.03    20404.10    235.63 o 
   8   4   1     2105.40     2183.17     42.58 o 
  10   4   1    10167.18    10024.41    193.68 o 
  12   4   1       62.99      121.64     25.53 o 
  14   4   1     5010.09     4786.81    108.02 o 
  16   4   1        4.40       -0.23     17.51 o 
  18   4   1     1496.31     1640.93     66.97 o 
  20   4   1       16.58       29.74     33.78 o 
  22   4   1      312.43      308.12    121.16 o 
  24   4   1       70.04       86.49     58.77 o 
  26   4   1       82.00       38.72     79.40 o 
 -27   5   1        2.16      -31.49     73.16 o 
 -25   5   1        1.56        5.36     42.41 o 
 -23   5   1      318.83      319.74     47.77 o 
 -21   5   1       34.71       77.90     36.60 o 
 -19   5   1      893.18      877.03     60.50 o 
 -17   5   1        1.33       61.99     27.93 o 
 -15   5   1     1307.60     1264.91     52.15 o 
 -13   5   1       59.30      160.73     27.06 o 
 -11   5   1     4914.95     4969.87    117.52 o 
  -9   5   1      289.07      396.58     57.80 o 
  -7   5   1     7818.81     7610.29    124.47 o 
  -5   5   1     2200.29     2291.19     47.85 o 
  -3   5   1     3152.33     3063.36     64.49 o 
  -1   5   1     2211.74     2246.93     53.53 o 
   1   5   1     5205.64     4918.93     75.32 o 
   3   5   1      294.05      278.73     13.94 o 
   5   5   1     5146.69     5074.14     80.27 o 
   7   5   1     4550.13     4210.74     75.74 o 
   9   5   1     1413.64     1454.17     48.31 o 
  11   5   1     2360.93     2313.34     60.09 o 
  13   5   1      631.99      573.03     30.71 o 
  15   5   1      201.82      234.96     31.81 o 
  17   5   1      360.09      288.81     37.00 o 
  19   5   1      250.04      469.93     96.97 o 
  21   5   1      107.00       51.18     45.20 o 
  23   5   1       55.27       25.30     52.09 o 
  25   5   1        3.60      -96.89     96.89 o 
 -26   6   1        0.91      -31.41     57.99 o 
 -24   6   1       17.69      -23.31     51.02 o 
 -22   6   1       77.76       76.17     43.31 o 
 -20   6   1       63.43      122.81     43.20 o 
 -18   6   1      267.97      272.32     51.96 o 
 -16   6   1      218.20      262.60     38.30 o 
 -14   6   1      642.58      814.87     88.05 o 
 -12   6   1     2063.60     2017.36     80.76 o 
 -10   6   1      735.27      736.65     36.83 o 
  -8   6   1     3340.93     3188.86     75.82 o 
  -6   6   1      353.16      378.74     24.63 o 
  -4   6   1      720.79      733.36     31.33 o 
  -2   6   1      450.18      361.14     25.55 o 
   0   6   1      355.92      338.11     25.17 o 
   2   6   1     1358.82     1292.69     36.26 o 
   4   6   1      154.38      135.96     22.03 o 
   6   6   1     3739.77     3442.47    135.35 o 
   8   6   1        1.98       33.43     17.29 o 
  10   6   1     4024.48     3829.06    108.20 o 
  12   6   1      100.50       61.03     24.07 o 
  14   6   1      955.27      952.61     61.19 o 
  16   6   1      176.17      211.90     37.67 o 
  18   6   1      170.10      170.47     40.12 o 
  20   6   1       12.13       32.60     34.61 o 
  22   6   1       35.23       29.00     80.09 o 
  24   6   1        3.77       25.75     76.83 o 
 -23   7   1      188.97      128.50    125.97 o 
 -21   7   1       48.91       42.23     40.72 o 
 -19   7   1      892.41      850.95     82.82 o 
 -17   7   1       40.06       29.15     28.33 o 
 -15   7   1     1474.21     1565.27     79.23 o 
 -13   7   1      329.72      318.89     39.65 o 
 -11   7   1     5459.92     5506.63    136.57 o 
  -9   7   1        2.99       31.88     17.75 o 
  -7   7   1    15047.75    14849.98    275.36 o 
  -5   7   1     1370.11     1398.67     47.54 o 
  -3   7   1    12357.43    11632.09    380.91 o 
  -1   7   1     1287.28     1262.88     90.44 o 
   1   7   1    11133.54    10666.44    228.37 o 
   3   7   1     1412.87     1384.90     47.49 o 
   5   7   1    11348.73    10799.31    213.15 o 
   7   7   1     3383.45     3319.27    100.05 o 
   9   7   1     2807.04     2822.70     95.55 o 
  11   7   1     1995.68     1813.97     85.88 o 
  13   7   1      490.74      569.04     45.27 o 
  15   7   1      557.41      610.27     55.31 o 
  17   7   1      560.55      595.17     60.55 o 
  19   7   1      316.52      405.09     87.71 o 
  21   7   1      126.00       53.49     56.40 o 
 -22   8   1       26.43      -61.44     61.44 o 
 -20   8   1      127.27      130.87     50.97 o 
 -18   8   1       14.11       85.43    145.02 o 
 -16   8   1      224.53      339.04     46.35 o 
 -14   8   1      235.40      263.81     35.55 o 
 -12   8   1       58.03       34.65     23.04 o 
 -10   8   1      729.91      724.68     45.54 o 
  -8   8   1       17.87        2.15     17.91 o 
  -6   8   1      997.02      994.68     48.99 o 
  -4   8   1      196.25      235.30     27.87 o 
  -2   8   1     1789.77     1761.37     69.70 o 
   0   8   1      548.73      612.31     75.43 o 
   2   8   1     1433.24     1384.12     67.64 o 
   4   8   1      403.36      346.31     36.01 o 
   6   8   1      407.41      408.81     39.91 o 
   8   8   1      275.61      274.05     36.10 o 
  10   8   1      399.41      362.70     41.14 o 
  12   8   1        4.29       30.51     25.69 o 
  14   8   1      390.21      434.68     65.84 o 
  16   8   1       90.83      123.78     50.00 o 
  18   8   1      149.53      128.78     73.36 o 
  20   8   1       26.12       23.96     56.92 o 
 -21   9   1        7.29      -73.62     73.62 o 
 -19   9   1      182.54      357.39     93.02 o 
 -17   9   1        0.14       -3.70     43.32 o 
 -15   9   1      300.45      345.32     52.31 o 
 -13   9   1        0.37        2.98     26.50 o 
 -11   9   1      779.44      838.40     55.41 o 
  -9   9   1       32.16       24.64     24.33 o 
  -7   9   1     1801.67     1741.79     91.56 o 
  -5   9   1      128.49      132.98     26.84 o 
  -3   9   1     2005.28     1938.16     79.17 o 
  -1   9   1       22.37       37.92     24.65 o 
   1   9   1     2201.00     2053.37     75.02 o 
   3   9   1       19.19       37.36     30.97 o 
   5   9   1     2451.65     2261.28     98.94 o 
   7   9   1      126.73      165.85     48.51 o 
   9   9   1     1071.01     1147.48    101.40 o 
  11   9   1      176.19      155.18     58.12 o 
  13   9   1      342.05      334.44     69.48 o 
  15   9   1      135.86      227.79     68.23 o 
  17   9   1      182.60      325.15     94.62 o 
  19   9   1      113.71      244.22    158.36 o 
 -18  10   1       39.14       83.07     76.58 o 
 -16  10   1      655.15      751.76    112.25 o 
 -14  10   1      249.45      273.57     66.18 o 
 -12  10   1     1380.85     1437.95     92.09 o 
 -10  10   1     1041.89      984.90     74.48 o 
  -8  10   1     1464.79     1359.95     92.36 o 
  -6  10   1     1967.77     1939.01     82.00 o 
  -4  10   1     1269.01     1175.57     64.59 o 
  -2  10   1     3627.43     3314.72    171.74 o 
   0  10   1      982.27     1060.12     63.43 o 
   2  10   1     3936.93     3635.63    171.71 o 
   4  10   1      340.87      455.97     64.63 o 
   6  10   1     2823.85     2962.26    160.30 o 
   8  10   1       36.99      106.43     55.49 o 
  10  10   1     2015.09     2140.48    143.04 o 
  12  10   1        5.20       49.66     50.63 o 
  14  10   1      802.69      791.34     96.11 o 
  16  10   1       13.32      -62.24     67.85 o 
 -15  11   1        9.76      115.22    136.59 o 
 -13  11   1        6.89      -20.51     43.32 o 
 -11  11   1       36.83      -11.62     37.65 o 
  -9  11   1        6.84      -11.36     28.81 o 
  -7  11   1      245.33      230.16     46.40 o 
  -5  11   1       63.48       59.66     28.67 o 
  -3  11   1      237.93      267.75     43.37 o 
  -1  11   1       29.84       17.56     34.84 o 
   1  11   1      178.91      202.18     54.61 o 
   3  11   1       25.43       18.19     40.02 o 
   5  11   1      215.75      131.77     54.54 o 
   7  11   1       33.19       29.25     47.70 o 
   9  11   1       26.28       68.29     52.85 o 
  11  11   1       22.59       40.88     55.81 o 
  13  11   1        1.23      -27.27     48.35 o 
 -10  12   1      173.50      153.91     94.69 o 
  -8  12   1      393.45      514.51    133.47 o 
  -6  12   1      570.05      800.46    151.42 o 
  -4  12   1      328.66      335.96    127.43 o 
  -2  12   1      626.43      620.08    104.64 o 
   0  12   1      215.58      309.45     66.89 o 
   2  12   1      755.07      680.39     90.35 o 
   4  12   1      128.13       98.32     55.15 o 
   6  12   1      777.22      822.42     99.40 o 
   8  12   1       19.98      -21.15     48.24 o 
 -28   0   2        0.85      -40.63     64.61 o 
 -26   0   2      288.63      254.93     83.49 o 
 -24   0   2       25.43      -25.32     48.04 o 
 -22   0   2      833.80      769.59    102.36 o 
 -20   0   2     1204.66     1231.41    126.22 o 
 -18   0   2     3116.86     3244.91    186.54 o 
 -16   0   2      222.38      346.68     59.15 o 
 -14   0   2    11392.13    11286.32    376.46 o 
 -12   0   2     2727.48     2626.68    108.63 o 
 -10   0   2    22328.59    21631.16    429.98 o 
  -8   0   2     2329.44     2423.70     34.01 o 
  -6   0   2    44375.21    43573.79    532.75 o 
  -4   0   2    21338.04    22952.44    276.95 o 
  -2   0   2   148852.05   109417.17   1814.91 o 
   0   0   2    58515.49    39956.13   5161.35 o 
   2   0   2    52089.79    44401.10    844.07 o 
   4   0   2     6099.04     6064.03    125.55 o 
   6   0   2     7236.96     6717.93    120.73 o 
   8   0   2     3697.93     3413.80     95.21 o 
  10   0   2     5596.06     5423.18    182.00 o 
  12   0   2     6587.63     6417.33    171.99 o 
  14   0   2      497.65      519.14     48.04 o 
  16   0   2     2687.26     2538.23    111.58 o 
  18   0   2       20.70       -3.75     28.33 o 
  20   0   2      878.21      911.20     83.31 o 
  22   0   2      201.95      224.20     50.46 o 
  24   0   2      302.56      493.95    108.31 o 
  26   0   2       80.83      -68.73    112.70 o 
 -29   1   2       17.90        8.31     41.89 o 
 -27   1   2       32.73      158.04     56.76 o 
 -25   1   2       12.45       32.11     40.03 o 
 -23   1   2       93.34      152.03     77.90 o 
 -21   1   2      376.83      372.51     51.96 o 
 -19   1   2      280.86      389.65     49.47 o 
 -17   1   2     1545.25     1334.83     97.34 o 
 -15   1   2      982.78     1069.28     34.70 o 
 -13   1   2      354.42      363.05     32.56 o 
 -11   1   2      836.98      901.18     25.88 o 
  -9   1   2     1277.68     1288.28     35.28 o 
  -7   1   2     1924.72     1852.35     36.28 o 
  -5   1   2     7027.24     7155.81    125.48 o 
  -3   1   2     6793.01     6650.36    193.68 o 
  -1   1   2     1669.71     1832.29     33.81 o 
   1   1   2      417.14      419.25     10.39 o 
   3   1   2    12167.93    12194.26    125.13 o 
   5   1   2      577.98      573.83     17.00 o 
   7   1   2    11778.69    11782.49    159.43 o 
   9   1   2      285.12      307.11     17.85 o 
  11   1   2     3330.71     3360.25     80.30 o 
  13   1   2      164.23      140.98     23.11 o 
  15   1   2     1779.54     1722.94     58.20 o 
  17   1   2       90.32      149.63     25.92 o 
  19   1   2      405.36      336.19     37.40 o 
  21   1   2       37.49       40.18     30.43 o 
  23   1   2        2.98      -14.89     29.35 o 
  25   1   2       25.94       16.96     46.54 o 
 -28   2   2        0.09      -19.24     47.25 o 
 -26   2   2      192.31      236.26     81.19 o 
 -24   2   2        0.12       -6.35     37.26 o 
 -22   2   2      303.56      272.84     54.46 o 
 -20   2   2        6.76       82.63     60.39 o 
 -18   2   2     1868.67     1876.82     66.70 o 
 -16   2   2        0.87        8.14     15.24 o 
 -14   2   2     2861.19     2844.87     71.69 o 
 -12   2   2      779.67      782.95     33.33 o 
 -10   2   2      733.67      632.76     26.27 o 
  -8   2   2     3392.36     3566.70     52.03 o 
  -6   2   2    11161.20    11375.54    121.29 o 
  -4   2   2     1870.21     2075.08     60.96 o 
  -2   2   2    26209.91    25704.79    226.41 o 
   0   2   2     7002.08     7271.78     83.46 o 
   2   2   2     8406.32     8238.24     86.98 o 
   4   2   2     3882.51     3885.23     57.06 o 
   6   2   2     6907.05     6899.57     89.02 o 
   8   2   2      534.24      513.41     21.61 o 
  10   2   2     2612.26     2710.14     59.48 o 
  12   2   2     2291.85     2176.97     96.48 o 
  14   2   2      104.22      140.74     23.02 o 
  16   2   2     1888.54     1883.72     75.32 o 
  18   2   2       27.57        8.47     18.44 o 
  20   2   2      263.21      482.18     74.79 o 
  22   2   2       31.00      -10.43     28.13 o 
  24   2   2       89.08      164.83     85.21 o 
 -29   3   2       25.65       28.52     59.71 o 
 -27   3   2       23.04      -39.60     49.91 o 
 -25   3   2       78.55      128.10     58.10 o 
 -23   3   2      620.68      750.66     82.34 o 
 -21   3   2      657.88      667.00     74.79 o 
 -19   3   2     1834.30     1868.30     77.97 o 
 -17   3   2     2854.40     2606.41     86.19 o 
 -15   3   2     2163.70     2292.39     73.58 o 
 -13   3   2     5340.87     5116.20    103.58 o 
 -11   3   2     6781.64     7305.15    110.01 o 
  -9   3   2    10292.57    10338.91    222.14 o 
  -7   3   2     8130.86     7989.48    107.40 o 
  -5   3   2    29922.02    29510.43    405.63 o 
  -3   3   2     1962.86     1950.66     41.12 o 
  -1   3   2    43842.91    41053.71    325.73 o 
   1   3   2     1798.57     1799.12     50.12 o 
   3   3   2    31880.25    31054.41    307.79 o 
   5   3   2       61.55       74.29     20.52 o 
   7   3   2    20703.43    20831.43    248.74 o 
   9   3   2      252.36      259.87     21.78 o 
  11   3   2    10467.20    10470.03    196.18 o 
  13   3   2      163.48      172.06     31.45 o 
  15   3   2     3430.46     3368.48     95.17 o 
  17   3   2      306.32      292.86     34.21 o 
  19   3   2      887.98      858.28     81.42 o 
  21   3   2      175.42      118.68     49.49 o 
  23   3   2      122.24       78.29     44.28 o 
  25   3   2        6.82       53.94     85.19 o 
 -28   4   2       14.96       -8.51     49.12 o 
 -26   4   2        2.01        7.10     46.77 o 
 -24   4   2       42.87       -9.43     38.45 o 
 -22   4   2        2.99       46.77     39.35 o 
 -20   4   2      111.27      167.95     33.14 o 
 -18   4   2       78.29      102.39     34.12 o 
 -16   4   2       48.30       86.36     24.03 o 
 -14   4   2      708.30      677.97     34.78 o 
 -12   4   2       66.22       76.54     18.20 o 
 -10   4   2     2165.91     2285.85     54.91 o 
  -8   4   2      123.51      183.29     19.60 o 
  -6   4   2     4463.76     4529.18     82.14 o 
  -4   4   2       20.63       58.16     12.20 o 
  -2   4   2     6578.84     7211.39    107.54 o 
   0   4   2     1404.09     1504.01     23.26 o 
   2   4   2     1676.88     1820.75     37.46 o 
   4   4   2      809.74      742.09     44.70 o 
   6   4   2      812.27      891.21     29.10 o 
   8   4   2      245.41      265.79     22.72 o 
  10   4   2      358.42      393.67     30.22 o 
  12   4   2      281.23      286.96     29.32 o 
  14   4   2       22.99       45.77     23.81 o 
  16   4   2      115.63      179.81     63.58 o 
  18   4   2        3.52        3.93     21.26 o 
  20   4   2       24.54       18.83     38.29 o 
  22   4   2        0.28      -12.07     35.11 o 
  24   4   2       32.50       92.50     97.37 o 
 -27   5   2       13.25       11.77     52.88 o 
 -25   5   2       22.29       60.38     45.51 o 
 -23   5   2      267.57      389.69     67.26 o 
 -21   5   2       81.69       79.19     33.05 o 
 -19   5   2      890.27     1049.89    109.37 o 
 -17   5   2      729.09      932.81     95.97 o 
 -15   5   2      598.18      680.31     40.84 o 
 -13   5   2     2610.83     2647.38     84.99 o 
 -11   5   2      541.09      613.60     35.43 o 
  -9   5   2     7411.77     7751.37    234.23 o 
  -7   5   2      749.53      838.93     32.22 o 
  -5   5   2    17437.66    17968.42    328.80 o 
  -3   5   2      161.62      160.61     17.49 o 
  -1   5   2    21139.45    22207.54    325.55 o 
   1   5   2      145.70      152.60      9.74 o 
   3   5   2     9694.90     9584.03    148.07 o 
   5   5   2        4.22        0.91     19.38 o 
   7   5   2     3259.68     3199.09     73.80 o 
   9   5   2       63.45       56.27     18.28 o 
  11   5   2     1411.01     1366.21     56.84 o 
  13   5   2      147.43      203.02     35.26 o 
  15   5   2      629.19      673.53    101.52 o 
  17   5   2      222.05      264.75     43.74 o 
  19   5   2      238.05      319.22     50.07 o 
  21   5   2       40.92      -22.99     52.01 o 
  23   5   2      118.88       81.14     82.88 o 
 -26   6   2      174.18      275.24     86.05 o 
 -24   6   2        2.38       87.72     61.67 o 
 -22   6   2      227.09      249.02     46.64 o 
 -20   6   2        1.55       23.90     37.25 o 
 -18   6   2     1554.52     1520.90     82.28 o 
 -16   6   2       74.22        7.92     25.79 o 
 -14   6   2     4078.27     4073.16    115.93 o 
 -12   6   2      820.64      880.54     88.90 o 
 -10   6   2     3845.19     3885.01    116.92 o 
  -8   6   2      796.77      827.00     45.62 o 
  -6   6   2    10283.15    10378.16    205.09 o 
  -4   6   2      830.84      887.94     45.69 o 
  -2   6   2    16467.28    16370.86    257.34 o 
   0   6   2     5490.29     5321.19     86.58 o 
   2   6   2     7057.58     6552.29    145.84 o 
   4   6   2     5035.75     4950.27    102.30 o 
   6   6   2     5406.11     4983.40    138.21 o 
   8   6   2     2343.16     2174.74     99.19 o 
  10   6   2     3766.07     3662.72    119.03 o 
  12   6   2     2922.56     2749.88     96.86 o 
  14   6   2      475.42      507.75     46.39 o 
  16   6   2     1559.75     1513.68    103.85 o 
  18   6   2       11.67       14.67     34.13 o 
  20   6   2      255.90      292.63     85.16 o 
  22   6   2        1.85      -43.32     57.64 o 
 -25   7   2       12.77       -2.92     52.15 o 
 -23   7   2        1.66        1.45     45.07 o 
 -21   7   2        3.35       65.48     40.37 o 
 -19   7   2       11.91       17.43     28.99 o 
 -17   7   2        5.83       -7.78     34.35 o 
 -15   7   2      136.20      160.22     30.89 o 
 -13   7   2       49.92       98.92     32.14 o 
 -11   7   2     1354.88     1224.76     56.16 o 
  -9   7   2       47.49       44.16     20.84 o 
  -7   7   2      940.12      918.78     56.22 o 
  -5   7   2       16.92       72.34     19.18 o 
  -3   7   2        0.23       27.07     15.02 o 
  -1   7   2        2.25       26.39     25.96 o 
   1   7   2        3.15       10.27     11.38 o 
   3   7   2      182.40      295.83     52.69 o 
   5   7   2      226.23      257.12     54.06 o 
   7   7   2      508.47      564.41     60.89 o 
   9   7   2      280.15      335.38     54.77 o 
  11   7   2      309.24      254.93     52.56 o 
  13   7   2       22.54       -4.76     32.54 o 
  15   7   2       21.43        9.88     37.30 o 
  17   7   2       47.00      175.98     65.44 o 
  19   7   2        0.01       74.74    113.00 o 
  21   7   2        0.08      -72.50     72.50 o 
 -22   8   2      211.72      152.92     68.61 o 
 -20   8   2        0.99       23.61     40.23 o 
 -18   8   2      826.31      846.47     86.39 o 
 -16   8   2       85.13      128.72     59.09 o 
 -14   8   2     2290.27     2184.86     91.00 o 
 -12   8   2      573.36      600.17     47.02 o 
 -10   8   2     2676.96     2647.77     90.87 o 
  -8   8   2      271.07      308.23     34.19 o 
  -6   8   2     3023.84     3043.85    104.46 o 
  -4   8   2     1348.69     1436.56     58.14 o 
  -2   8   2     4135.63     3974.31     98.62 o 
   0   8   2     3793.65     3499.19    100.72 o 
   2   8   2     2031.52     2130.03    118.90 o 
   4   8   2     2473.60     2487.25    131.16 o 
   6   8   2      850.41      989.65     82.60 o 
   8   8   2     1671.97     1568.17    117.09 o 
  10   8   2     1144.26     1060.66     94.16 o 
  12   8   2     1209.36     1270.74    102.12 o 
  14   8   2      267.25      388.36     75.91 o 
  16   8   2      302.46      405.62     76.31 o 
  18   8   2        4.72      -40.70     64.69 o 
 -21   9   2       65.35       43.57     47.10 o 
 -19   9   2      131.50      164.12     56.63 o 
 -17   9   2      482.23      426.75     69.03 o 
 -15   9   2      329.68      345.68     51.04 o 
 -13   9   2      818.11      744.51     56.18 o 
 -11   9   2      740.63      721.22     54.66 o 
  -9   9   2     2450.10     2507.14     95.86 o 
  -7   9   2      793.76      684.83     68.94 o 
  -5   9   2     3988.94     4034.95    121.75 o 
  -3   9   2      274.68      380.90     37.10 o 
  -1   9   2     3097.79     3122.52    124.49 o 
   1   9   2        1.10       89.21     54.38 o 
   3   9   2     3644.12     3652.75    176.19 o 
   5   9   2       52.14       31.23     40.27 o 
   7   9   2     2604.07     2639.97    157.64 o 
   9   9   2       56.27       51.72     45.74 o 
  11   9   2      855.88      811.77     95.68 o 
  13   9   2       24.38       48.36     46.86 o 
  15   9   2      423.14      391.59     81.75 o 
  17   9   2       16.75       93.55     76.75 o 
 -18  10   2       10.65       45.48     45.93 o 
 -16  10   2        1.46      -44.24     44.24 o 
 -14  10   2       12.70      -18.94     37.46 o 
 -12  10   2        9.00       71.82     30.70 o 
 -10  10   2       13.17       26.63     25.36 o 
  -8  10   2       78.89      149.64     33.26 o 
  -6  10   2       42.05      175.07     48.97 o 
  -4  10   2       99.64      101.44     47.88 o 
  -2  10   2        1.24       33.84     36.92 o 
   0  10   2       96.77      203.05     55.88 o 
   2  10   2       13.71        7.66     40.80 o 
   4  10   2       65.04       27.48     39.58 o 
   6  10   2        1.78      -27.87     45.45 o 
   8  10   2        0.11      127.97     62.10 o 
  10  10   2        3.26       23.78     48.92 o 
  12  10   2        4.53       26.82     46.70 o 
  14  10   2        0.65       38.55     57.37 o 
 -15  11   2        8.60       43.04     72.87 o 
 -13  11   2      683.48      745.32    101.97 o 
 -11  11   2       29.53        0.78     37.63 o 
  -9  11   2      991.30     1058.39     96.60 o 
  -7  11   2       90.14      113.36     53.98 o 
  -5  11   2     1537.05     1388.42    114.71 o 
  -3  11   2       63.03      110.34     50.28 o 
  -1  11   2     1795.61     1781.26    139.38 o 
   1  11   2       35.53       94.97     53.69 o 
   3  11   2     1402.98     1329.85    125.49 o 
   5  11   2        4.92       13.11     58.18 o 
   7  11   2      952.57     1041.22    115.89 o 
   9  11   2        0.33       26.14     49.62 o 
  11  11   2      563.55      629.21    124.54 o 
 -10  12   2      493.44      353.50    139.75 o 
  -8  12   2       19.80       -1.49     71.99 o 
  -6  12   2      535.36      612.96    112.15 o 
  -4  12   2      101.91        9.67     47.32 o 
  -2  12   2      433.09      393.68     78.78 o 
   0  12   2      512.49      546.20     89.94 o 
   2  12   2      120.21      120.84     57.71 o 
   4  12   2      563.82      680.12     97.74 o 
   6  12   2       57.19        5.27     45.80 o 
 -29   1   3       41.61       54.23     58.20 o 
 -27   1   3        0.07       22.08     44.06 o 
 -25   1   3      362.86      419.19     74.07 o 
 -23   1   3      264.23      165.68     51.45 o 
 -21   1   3     1162.31     1358.63     98.17 o 
 -19   1   3     1702.19     1622.24     98.41 o 
 -17   1   3     2855.61     2986.13    119.85 o 
 -15   1   3     1830.66     1731.99     77.24 o 
 -13   1   3     9451.69     9702.26    157.99 o 
 -11   1   3     3689.29     3696.45     68.92 o 
  -9   1   3    15693.39    15567.17    168.41 o 
  -7   1   3    13942.41    14303.26    160.76 o 
  -5   1   3     4024.20     4014.63     71.34 o 
  -3   1   3     8420.34     8629.60     99.55 o 
  -1   1   3     1832.20     1802.42     33.76 o 
   1   1   3    15462.34    15601.62    187.56 o 
   3   1   3     4105.67     4211.16     88.95 o 
   5   1   3    28435.84    27790.60    373.51 o 
   7   1   3      701.42      747.76     29.58 o 
   9   1   3    11568.02    11596.88    199.53 o 
  11   1   3      201.74      302.94     31.84 o 
  13   1   3     2548.52     2307.46     77.82 o 
  15   1   3      373.95      461.07     45.34 o 
  17   1   3      982.01      988.30     58.41 o 
  19   1   3        2.62       49.84     33.33 o 
  21   1   3      138.68      128.12     44.07 o 
  23   1   3       72.93       75.06     43.13 o 
 -28   2   3       31.85       52.11     50.08 o 
 -26   2   3       81.67      147.71     58.98 o 
 -24   2   3      281.15      272.00     61.40 o 
 -22   2   3      160.94      267.07     68.01 o 
 -20   2   3      567.23      534.11     63.94 o 
 -18   2   3      410.26      552.14     56.49 o 
 -16   2   3     3667.92     3504.05     86.48 o 
 -14   2   3       46.74       52.88     25.51 o 
 -12   2   3    17023.98    17307.86    347.32 o 
 -10   2   3      221.64      251.31     17.84 o 
  -8   2   3    20372.07    20834.25    249.37 o 
  -6   2   3      925.50     1131.52     38.28 o 
  -4   2   3    23359.87    23303.58    260.39 o 
  -2   2   3     3496.54     3906.22     61.53 o 
   0   2   3    20388.02    21087.52    228.15 o 
   2   2   3     2295.27     2447.77     34.97 o 
   4   2   3     7055.52     7165.93     98.02 o 
   6   2   3     2655.65     2553.06     49.11 o 
   8   2   3     2175.60     2150.43     77.98 o 
  10   2   3     1659.89     1661.67     52.60 o 
  12   2   3     1246.24     1196.21     70.08 o 
  14   2   3      514.67      511.75     37.31 o 
  16   2   3      192.85      232.93     33.83 o 
  18   2   3      190.76      217.11     38.08 o 
  20   2   3      135.83      158.43     39.57 o 
  22   2   3       96.30      116.21     40.63 o 
  24   2   3       60.11       22.09     76.25 o 
 -29   3   3        0.80       11.08     45.13 o 
 -27   3   3       11.07        4.05     41.28 o 
 -25   3   3        0.58       85.42    105.25 o 
 -23   3   3       11.67        8.73     37.88 o 
 -21   3   3       36.57       25.59     35.12 o 
 -19   3   3       10.19       -0.68     19.52 o 
 -17   3   3       38.00       85.61     27.01 o 
 -15   3   3      103.51      116.61     23.57 o 
 -13   3   3     1064.21     1141.83     46.61 o 
 -11   3   3      569.12      600.40     27.87 o 
  -9   3   3     2862.48     3053.62     57.61 o 
  -7   3   3      195.11      234.36     27.15 o 
  -5   3   3      307.62      293.85     25.71 o 
  -3   3   3      902.77      841.35     25.83 o 
  -1   3   3      455.53      455.12     19.67 o 
   1   3   3      510.75      507.37     17.45 o 
   3   3   3      301.54      268.61     10.95 o 
   5   3   3      307.19      291.63     28.52 o 
   7   3   3        4.66       42.34     22.24 o 
   9   3   3      298.58      326.04     36.27 o 
  11   3   3       96.39      121.64     23.40 o 
  13   3   3        8.30       59.77     41.93 o 
  15   3   3      107.23       97.97     33.22 o 
  17   3   3        0.88       33.99     28.94 o 
  19   3   3        0.53       61.63     34.84 o 
  21   3   3       23.42      175.80     67.82 o 
  23   3   3        2.09      -24.63     61.69 o 
 -28   4   3       94.40      110.21     56.10 o 
 -26   4   3       96.17      134.60     61.71 o 
 -24   4   3      371.79      354.98     74.53 o 
 -22   4   3        3.48       10.72     35.49 o 
 -20   4   3     1149.03     1008.26     66.21 o 
 -18   4   3      123.29      176.56     55.29 o 
 -16   4   3     4252.07     4228.36    121.68 o 
 -14   4   3      572.46      590.52     59.86 o 
 -12   4   3     9494.45     9247.27    151.03 o 
 -10   4   3        3.96       34.22     13.77 o 
  -8   4   3    14918.04    14727.23    245.96 o 
  -6   4   3       26.31       58.08     18.52 o 
  -4   4   3    16988.36    16354.25    205.17 o 
  -2   4   3        3.34       12.13      8.16 o 
   0   4   3    15886.63    15693.69    204.37 o 
   2   4   3     1673.55     1653.83     69.26 o 
   4   4   3    15686.17    15262.43    358.74 o 
   6   4   3     1774.67     1628.42     43.21 o 
   8   4   3     8180.61     7989.84    154.27 o 
  10   4   3     1301.79     1241.97     51.10 o 
  12   4   3     2501.11     2441.84     84.71 o 
  14   4   3      997.47      953.02     73.55 o 
  16   4   3      832.54      810.86     67.54 o 
  18   4   3      212.20      259.01     43.11 o 
  20   4   3      134.04       33.18     41.82 o 
  22   4   3      109.04      261.81     97.28 o 
 -27   5   3        4.94      -22.39     52.02 o 
 -25   5   3      191.33      159.49     60.68 o 
 -23   5   3       71.28       55.81     46.20 o 
 -21   5   3      869.38      881.93     72.21 o 
 -19   5   3      162.09      120.41     34.05 o 
 -17   5   3     1004.83     1081.67     68.24 o 
 -15   5   3      433.96      442.38     42.91 o 
 -13   5   3     2786.85     2689.40     72.68 o 
 -11   5   3     1487.76     1548.66     51.38 o 
  -9   5   3     4265.99     4321.81    118.90 o 
  -7   5   3     4844.72     5099.96     99.53 o 
  -5   5   3      534.66      557.01     24.65 o 
  -3   5   3     7038.62     7329.18    270.28 o 
  -1   5   3      912.10      948.58     29.86 o 
   1   5   3     5447.11     5695.62    166.51 o 
   3   5   3     1078.54     1140.88     65.56 o 
   5   5   3     5238.74     5297.19    172.37 o 
   7   5   3       13.94      -12.02     28.00 o 
   9   5   3     3128.66     2944.09    137.81 o 
  11   5   3        2.40       58.34     52.52 o 
  13   5   3      660.76      611.22     67.22 o 
  15   5   3       45.77        7.42     47.60 o 
  17   5   3      260.19      216.54     66.54 o 
  19   5   3        0.12      -46.44     46.44 o 
  21   5   3       87.70       64.05     69.80 o 
 -26   6   3        0.14      -46.00     57.50 o 
 -24   6   3       82.01       76.37     50.04 o 
 -22   6   3        2.09       21.62     38.45 o 
 -20   6   3      188.48      148.25     40.50 o 
 -18   6   3        3.36       28.02     35.32 o 
 -16   6   3      405.28      416.80     48.26 o 
 -14   6   3      231.23      284.54     31.92 o 
 -12   6   3     1276.54     1398.99     59.81 o 
 -10   6   3      814.65      974.95    102.53 o 
  -8   6   3      718.03      764.76     39.11 o 
  -6   6   3      219.32      240.99     27.47 o 
  -4   6   3      276.57      272.37     20.69 o 
  -2   6   3        5.06       21.60     27.10 o 
   0   6   3     1402.14     1341.81     79.75 o 
   2   6   3       39.57       94.39     42.66 o 
   4   6   3     1929.60     1915.55     99.19 o 
   6   6   3      402.78      413.37     54.67 o 
   8   6   3     1859.04     1755.18    108.15 o 
  10   6   3      187.56      281.28     53.02 o 
  12   6   3      936.34     1019.07     90.31 o 
  14   6   3       10.55      107.32     71.12 o 
  16   6   3      182.35      268.43     63.02 o 
  18   6   3        0.90      -24.31     42.82 o 
  20   6   3       11.42       13.93     79.30 o 
 -25   7   3      158.50      132.44     77.40 o 
 -23   7   3        8.91       -0.80     46.43 o 
 -21   7   3      592.51      682.32     81.96 o 
 -19   7   3      174.20      275.29     49.99 o 
 -17   7   3     1173.85     1245.36     97.02 o 
 -15   7   3      241.17      279.96     42.07 o 
 -13   7   3     3102.87     3171.06    106.90 o 
 -11   7   3     1893.48     2144.70     94.62 o 
  -9   7   3     5235.69     5169.52    149.68 o 
  -7   7   3     6864.33     6886.62    154.13 o 
  -5   7   3     3389.28     3243.63     83.92 o 
  -3   7   3     5809.85     6028.40    150.71 o 
  -1   7   3     2805.73     2765.41    126.40 o 
   1   7   3     5166.08     5253.47    203.00 o 
   3   7   3     2444.02     2424.95    123.64 o 
   5   7   3     5900.24     5909.62    229.04 o 
   7   7   3      310.17      371.45     62.61 o 
   9   7   3     2430.52     2342.97    141.16 o 
  11   7   3        6.88      -33.03     40.61 o 
  13   7   3      832.83      957.06     97.79 o 
  15   7   3       66.45      107.10     50.61 o 
  17   7   3      562.35      581.10     87.45 o 
  19   7   3       11.11       78.12     71.94 o 
 -22   8   3       19.35      154.76     93.85 o 
 -20   8   3       62.45       71.44     38.69 o 
 -18   8   3       38.74       54.22     35.93 o 
 -16   8   3      255.67      276.39     48.98 o 
 -14   8   3        9.71      105.38     39.67 o 
 -12   8   3      555.28      617.72     63.11 o 
 -10   8   3      142.10      147.40     33.69 o 
  -8   8   3      897.44      817.87     51.00 o 
  -6   8   3       40.28       46.62     23.56 o 
  -4   8   3     2342.09     2305.45     90.94 o 
  -2   8   3       23.63       44.55     37.28 o 
   0   8   3     2303.25     2227.25    128.60 o 
   2   8   3       31.32       84.65     42.68 o 
   4   8   3      884.93      896.70     92.24 o 
   6   8   3       43.64       31.04     41.86 o 
   8   8   3      394.46      462.63     75.77 o 
  10   8   3      226.57      333.21     68.47 o 
  12   8   3      123.28      215.24     66.50 o 
  14   8   3      366.70      420.68     84.62 o 
  16   8   3       11.52      -13.61     44.43 o 
  18   8   3      127.76       92.11    107.65 o 
 -21   9   3       34.57      -22.16     53.30 o 
 -19   9   3       37.47        6.12     37.05 o 
 -17   9   3       56.67      182.10     46.07 o 
 -15   9   3       43.46       77.79     36.78 o 
 -13   9   3      242.83      423.19     47.15 o 
 -11   9   3      150.76      193.19     38.65 o 
  -9   9   3      584.39      603.64     52.34 o 
  -7   9   3      442.36      487.99     48.16 o 
  -5   9   3      897.43      843.97     56.87 o 
  -3   9   3      318.67      382.91     65.94 o 
  -1   9   3     1323.56     1246.84    101.53 o 
   1   9   3      363.28      470.68     69.40 o 
   3   9   3     1214.63     1072.91    106.48 o 
   5   9   3      677.17      803.17     94.17 o 
   7   9   3      366.18      391.54     74.62 o 
   9   9   3      458.21      572.67     86.80 o 
  11   9   3       60.25      222.34     72.90 o 
  13   9   3      255.21      439.74     88.66 o 
  15   9   3       16.81       64.34     69.52 o 
 -18  10   3      187.37      163.12     83.54 o 
 -16  10   3      552.96      528.24     94.20 o 
 -14  10   3      198.19      202.82     53.71 o 
 -12  10   3     1535.92     1540.19     92.74 o 
 -10  10   3       45.32       20.90     30.47 o 
  -8  10   3     2112.31     1940.39    105.49 o 
  -6  10   3        0.20       61.83     46.30 o 
  -4  10   3     2849.49     2853.19    163.94 o 
  -2  10   3       71.70      110.09     52.82 o 
   0  10   3     3156.48     3146.84    190.44 o 
   2  10   3      178.12      283.78     67.78 o 
   4  10   3     1879.32     2011.62    156.66 o 
   6  10   3      248.93      217.63     70.57 o 
   8  10   3      995.81     1070.44    123.05 o 
  10  10   3      280.11      212.49     69.16 o 
  12  10   3      415.46      391.26    125.93 o 
 -15  11   3        1.70      -18.10     59.08 o 
 -13  11   3       30.39       73.93     70.67 o 
 -11  11   3       42.20       -4.16     50.01 o 
  -9  11   3       68.75       90.37     48.74 o 
  -7  11   3      250.84      272.43     63.80 o 
  -5  11   3       73.70       24.63     48.05 o 
  -3  11   3      182.55      269.61     70.48 o 
  -1  11   3       47.53       62.35    108.44 o 
   1  11   3      123.09      143.21     60.23 o 
   3  11   3       37.57       36.51     81.76 o 
   5  11   3      131.17       92.04     64.74 o 
   7  11   3        3.10      -33.01     53.52 o 
   9  11   3       38.73       25.78     51.32 o 
  -8  12   3      473.26      519.97    111.00 o 
  -6  12   3        0.14      -48.50     63.27 o 
  -4  12   3      505.44      637.85     93.07 o 
  -2  12   3        0.57      -16.93     48.87 o 
   0  12   3      514.79      637.29    101.22 o 
   2  12   3        6.26       30.80     47.76 o 
   4  12   3      504.85      678.19    119.20 o 
 -28   0   4      119.38      223.08    101.18 o 
 -26   0   4       41.29       21.26     65.18 o 
 -24   0   4      499.61      694.58    123.71 o 
 -22   0   4       10.72       56.75     73.38 o 
 -20   0   4     2062.00     2003.92    182.62 o 
 -18   0   4      484.59      388.65     80.95 o 
 -16   0   4     2266.19     2453.76    150.63 o 
 -14   0   4     6570.91     6508.87    265.76 o 
 -12   0   4     2291.39     2046.81    103.60 o 
 -10   0   4    10832.55    10562.94    455.46 o 
  -8   0   4     6092.78     6148.41    133.38 o 
  -6   0   4    20077.12    20769.82    371.77 o 
  -4   0   4     8564.57     8666.42    206.82 o 
  -2   0   4    36897.66    35065.27    748.30 o 
   0   0   4     3779.98     3771.89     96.80 o 
   2   0   4    11101.73    11243.92    299.63 o 
   4   0   4     1245.59     1383.69     55.38 o 
   6   0   4     3337.79     3402.39    102.66 o 
   8   0   4      252.68      265.91     34.84 o 
  10   0   4     4745.33     4885.74    164.25 o 
  12   0   4       60.19       40.60     31.40 o 
  14   0   4     1799.51     1819.99    135.61 o 
  16   0   4      198.34      108.86     67.86 o 
  18   0   4      544.04      626.71     77.58 o 
  20   0   4        5.23      108.76     74.18 o 
  22   0   4      379.97      402.19     91.78 o 
 -29   1   4        1.53       -0.90     48.31 o 
 -27   1   4       38.44      143.32     89.94 o 
 -25   1   4        5.69       43.33     47.55 o 
 -23   1   4      135.46      168.64    101.51 o 
 -21   1   4        9.82        6.40     42.63 o 
 -19   1   4      686.01      707.06     73.51 o 
 -17   1   4        1.78      -12.42     27.70 o 
 -15   1   4      629.69      566.54     54.26 o 
 -13   1   4      255.92      273.42     23.76 o 
 -11   1   4      678.63      658.07     25.79 o 
  -9   1   4        3.41       -1.80     10.46 o 
  -7   1   4     3652.99     3654.15     70.86 o 
  -5   1   4       92.80      112.27     17.66 o 
  -3   1   4     3483.84     3461.05     59.18 o 
  -1   1   4       51.24       93.22     34.33 o 
   1   1   4     3169.81     3162.53     67.43 o 
   3   1   4     1279.29     1369.09     43.82 o 
   5   1   4     4022.13     4060.82     80.03 o 
   7   1   4      723.48      711.28     36.20 o 
   9   1   4     1382.03     1440.73     51.52 o 
  11   1   4      492.37      435.66     37.59 o 
  13   1   4      238.37      283.56     30.41 o 
  15   1   4      380.42      400.06     56.09 o 
  17   1   4       79.44       20.56     27.52 o 
  19   1   4       48.74       37.38     31.75 o 
  21   1   4        0.40       36.65     80.81 o 
 -28   2   4       70.87      201.07    125.83 o 
 -26   2   4       40.97       34.04     46.69 o 
 -24   2   4      117.27      149.35     58.31 o 
 -22   2   4       59.07       55.82     55.29 o 
 -20   2   4      465.03      532.55     68.75 o 
 -18   2   4      462.81      504.81     61.86 o 
 -16   2   4      923.60      939.62     42.52 o 
 -14   2   4     1140.26     1096.49     47.65 o 
 -12   2   4      136.60      135.95     22.48 o 
 -10   2   4     2755.05     2752.68     51.98 o 
  -8   2   4     1175.54     1207.89     37.70 o 
  -6   2   4     7380.93     7456.76    143.81 o 
  -4   2   4     4856.27     4967.34     77.68 o 
  -2   2   4     8572.35     9110.80    124.52 o 
   0   2   4      852.07      846.54     34.74 o 
   2   2   4     5374.33     5390.19     85.77 o 
   4   2   4      433.17      432.20     38.12 o 
   6   2   4     2719.20     2682.80     63.58 o 
   8   2   4      256.81      358.01     28.33 o 
  10   2   4     1672.56     1659.13     60.39 o 
  12   2   4      190.23      246.56     30.25 o 
  14   2   4      903.86     1025.99     76.59 o 
  16   2   4      145.15      261.77     67.07 o 
  18   2   4      227.86      255.64     44.54 o 
  20   2   4        0.63       -9.27     37.63 o 
  22   2   4       52.72      -67.75     67.75 o 
 -29   3   4        1.15      -20.22     50.19 o 
 -27   3   4       91.29       94.91     56.69 o 
 -25   3   4       42.42       58.98     49.67 o 
 -23   3   4      840.93      802.86     88.07 o 
 -21   3   4      109.60      196.75     54.68 o 
 -19   3   4     2395.52     2278.75    125.39 o 
 -17   3   4        0.71      112.41     41.25 o 
 -15   3   4     3788.58     3904.88    111.18 o 
 -13   3   4       21.68       61.93     26.71 o 
 -11   3   4     8787.86     8911.44    145.51 o 
  -9   3   4       37.26       38.78     14.33 o 
  -7   3   4    13367.26    13250.63    217.58 o 
  -5   3   4     1796.94     1823.85     43.12 o 
  -3   3   4    14845.71    13950.74    252.54 o 
  -1   3   4     3238.17     3014.67     54.73 o 
   1   3   4    12609.23    13082.63    218.75 o 
   3   3   4     3100.61     2947.52     63.61 o 
   5   3   4     6898.80     6458.37    162.40 o 
   7   3   4     3054.81     2896.57    102.12 o 
   9   3   4     3255.57     3291.75     95.23 o 
  11   3   4     1703.22     1574.93     67.13 o 
  13   3   4     1098.14     1126.67     77.13 o 
  15   3   4      735.83      710.13     61.77 o 
  17   3   4      174.70      280.81     63.16 o 
  19   3   4      267.06      285.73     64.92 o 
  21   3   4       21.02       40.06     45.38 o 
 -28   4   4       10.13       16.67     47.39 o 
 -26   4   4       16.14       48.85     50.00 o 
 -24   4   4        2.34      -25.06     43.97 o 
 -22   4   4       18.59        5.02     41.40 o 
 -20   4   4       30.63       52.97     67.06 o 
 -18   4   4       23.96       42.93     27.67 o 
 -16   4   4      130.50       97.60     26.22 o 
 -14   4   4      323.66      320.30     35.07 o 
 -12   4   4      193.40      229.10     21.07 o 
 -10   4   4      528.03      472.95     30.85 o 
  -8   4   4      573.38      592.72     38.59 o 
  -6   4   4      465.07      544.56     47.48 o 
  -4   4   4      831.63      730.51     40.23 o 
  -2   4   4      619.21      723.54     34.20 o 
   0   4   4      136.50      169.69     27.39 o 
   2   4   4      408.50      450.26     59.64 o 
   4   4   4       62.08       92.59     34.19 o 
   6   4   4      186.80      127.32     42.37 o 
   8   4   4       70.26       78.44     37.30 o 
  10   4   4      153.37      189.98     46.20 o 
  12   4   4        1.32       -4.92     39.05 o 
  14   4   4       70.94       81.42     45.01 o 
  16   4   4        4.81      -44.06     44.06 o 
  18   4   4       20.78       48.11     47.97 o 
  20   4   4        2.02       53.10     51.18 o 
 -27   5   4       39.31       68.60     68.27 o 
 -25   5   4       67.76       70.21     52.23 o 
 -23   5   4      284.66      314.93     79.88 o 
 -21   5   4      150.93      252.08     65.58 o 
 -19   5   4     1074.52     1106.31     74.62 o 
 -17   5   4        1.42       27.15     30.04 o 
 -15   5   4     1872.54     2047.64     87.75 o 
 -13   5   4      308.25      290.38     26.63 o 
 -11   5   4     4240.48     4251.98    110.34 o 
  -9   5   4      814.19      790.34     41.03 o 
  -7   5   4     8101.41     7708.88    179.26 o 
  -5   5   4     2238.46     2120.75     60.09 o 
  -3   5   4     7776.40     7539.66    165.09 o 
  -1   5   4     2081.82     2114.84     50.11 o 
   1   5   4     4259.20     4271.73    160.04 o 
   3   5   4      967.14     1003.99     76.05 o 
   5   5   4     1627.57     1609.21     97.31 o 
   7   5   4      618.26      638.22     65.85 o 
   9   5   4      510.65      563.35    109.38 o 
  11   5   4      565.74      577.93     98.39 o 
  13   5   4      186.76      279.65     64.14 o 
  15   5   4      375.78      453.49    106.44 o 
  17   5   4       60.22       36.70     47.53 o 
  19   5   4      141.51       91.73     57.85 o 
 -26   6   4       27.99       24.03     48.37 o 
 -24   6   4       63.18       16.00     44.37 o 
 -22   6   4       55.27       97.52     53.98 o 
 -20   6   4      306.83      369.31     51.34 o 
 -18   6   4      596.72      558.56     63.57 o 
 -16   6   4      963.42     1005.23     68.92 o 
 -14   6   4     1813.30     1717.24     80.57 o 
 -12   6   4      875.82     1021.69     62.27 o 
 -10   6   4     2309.68     2366.39     82.00 o 
  -8   6   4     2330.99     2443.01     71.05 o 
  -6   6   4     4539.94     4609.75    125.74 o 
  -4   6   4     3684.07     4026.79    208.26 o 
  -2   6   4     7617.22     7645.30    242.69 o 
   0   6   4      636.08      689.85     69.86 o 
   2   6   4     6081.86     6125.85    228.11 o 
   4   6   4      206.25      289.32     52.53 o 
   6   6   4     3990.16     4060.40    186.60 o 
   8   6   4      221.35      221.80     58.28 o 
  10   6   4     2641.86     2670.69    160.09 o 
  12   6   4       46.25       53.11     46.15 o 
  14   6   4      905.24      871.59    100.59 o 
  16   6   4      125.55       62.95     52.22 o 
  18   6   4      138.36      144.62     78.86 o 
 -23   7   4       11.00      132.16     91.36 o 
 -21   7   4        0.06       60.42     49.54 o 
 -19   7   4       16.42       18.80     41.44 o 
 -17   7   4       17.59       42.49     37.21 o 
 -15   7   4       52.20       30.58     30.00 o 
 -13   7   4      173.58      251.25     41.83 o 
 -11   7   4      171.66      142.03     32.02 o 
  -9   7   4      226.52      245.32     29.65 o 
  -7   7   4       46.20      132.97     31.64 o 
  -5   7   4       14.22      -21.04     21.04 o 
  -3   7   4      174.29      218.85     50.90 o 
  -1   7   4       16.29        7.17     29.97 o 
   1   7   4        0.54      -31.03     40.07 o 
   3   7   4       91.60      139.60     48.16 o 
   5   7   4       13.78      -14.89     45.73 o 
   7   7   4      125.99      129.37     50.95 o 
   9   7   4       56.93       67.81     47.98 o 
  11   7   4        1.93       96.03     52.85 o 
  13   7   4       84.33      119.16     57.28 o 
  15   7   4       51.06       30.74     51.55 o 
  17   7   4        5.37      -51.42     52.51 o 
 -22   8   4       89.56      133.19     73.27 o 
 -20   8   4      374.29      404.41     63.67 o 
 -18   8   4      387.69      473.16     63.78 o 
 -16   8   4      587.93      650.17     67.63 o 
 -14   8   4     1431.50     1416.80     86.19 o 
 -12   8   4      636.63      921.49    106.69 o 
 -10   8   4     1582.42     1546.44     82.08 o 
  -8   8   4      808.81      831.24     64.40 o 
  -6   8   4     2453.71     2382.51    121.14 o 
  -4   8   4      379.60      381.14     64.94 o 
  -2   8   4     4730.58     4905.15    226.53 o 
   0   8   4       19.92       68.68     45.73 o 
   2   8   4     3106.40     3154.39    177.13 o 
   4   8   4        1.69      -13.62     53.88 o 
   6   8   4     1743.51     1874.54    154.39 o 
   8   8   4       10.05      151.87     89.94 o 
  10   8   4     1322.69     1283.49    131.99 o 
  12   8   4        0.31       85.07     58.49 o 
  14   8   4      296.46      331.80    115.23 o 
 -19   9   4      404.48      403.22    118.64 o 
 -17   9   4        1.77        9.00     33.58 o 
 -15   9   4      831.55      783.25     78.79 o 
 -13   9   4        1.96        0.93     38.04 o 
 -11   9   4     1650.85     1601.57     96.46 o 
  -9   9   4       61.51      158.51     38.53 o 
  -7   9   4     2372.67     2347.97    149.48 o 
  -5   9   4      271.83      333.26     69.87 o 
  -3   9   4     1569.87     1510.01    128.98 o 
  -1   9   4      477.55      478.96     78.95 o 
   1   9   4     1150.09     1174.94    116.67 o 
   3   9   4      850.99      927.95    100.39 o 
   5   9   4      939.44     1128.72    121.00 o 
   7   9   4      525.49      594.14     98.30 o 
   9   9   4      363.94      395.31     91.77 o 
  11   9   4      184.63      323.78     82.75 o 
  13   9   4      136.23      196.89     73.93 o 
 -16  10   4       16.95       26.11     49.74 o 
 -14  10   4       28.88       50.26     46.28 o 
 -12  10   4        2.02      -24.35     59.44 o 
 -10  10   4      101.32      256.99    155.95 o 
  -8  10   4        0.87        8.75     39.73 o 
  -6  10   4      160.22      146.90     78.10 o 
  -4  10   4        9.64       66.00     51.34 o 
  -2  10   4       67.63      150.02     81.79 o 
   0  10   4       39.74       77.87     64.61 o 
   2  10   4       33.03      139.77     67.62 o 
   4  10   4        5.39       97.75     70.19 o 
   6  10   4        8.69       37.46     54.93 o 
   8  10   4        2.71       55.96     55.50 o 
  10  10   4        0.26      -11.67     55.08 o 
 -13  11   4       63.26      -68.33    107.75 o 
 -11  11   4      774.88      720.33    117.01 o 
  -9  11   4       43.95       19.44     61.21 o 
  -7  11   4     1268.50     1204.77    131.61 o 
  -5  11   4      158.77      305.20     78.23 o 
  -3  11   4     1293.48     1282.18    208.38 o 
  -1  11   4      284.88      401.87     91.26 o 
   1  11   4      914.38      946.34    119.67 o 
   3  11   4      306.17      310.64     83.65 o 
   5  11   4      491.86      462.16    100.50 o 
 -29   1   5       22.53       46.48     57.28 o 
 -27   1   5       76.46      106.63     61.40 o 
 -25   1   5      295.10      281.32     80.41 o 
 -23   1   5      132.99      211.51     60.05 o 
 -21   1   5     1409.46     1367.99    113.95 o 
 -19   1   5      288.52      368.89     59.68 o 
 -17   1   5     2744.90     2589.04    126.11 o 
 -15   1   5     1819.37     1892.58     62.78 o 
 -13   1   5     5691.96     5518.36     96.90 o 
 -11   1   5     1946.51     1828.40     48.10 o 
  -9   1   5    10739.53    10512.78    289.34 o 
  -7   1   5       28.33       85.05     31.08 o 
  -5   1   5     8813.60     8744.62    169.37 o 
  -3   1   5       82.87      142.30     18.33 o 
  -1   1   5    10652.78    10567.58    180.54 o 
   1   1   5      418.13      484.77     32.58 o 
   3   1   5    13922.71    13751.48    273.27 o 
   5   1   5     1470.90     1611.51    109.62 o 
   7   1   5     6515.39     6491.54    145.02 o 
   9   1   5      548.13      581.93     40.74 o 
  11   1   5     1582.95     1629.00     67.03 o 
  13   1   5       48.18        0.30     24.15 o 
  15   1   5      513.40      593.64     61.49 o 
  17   1   5       68.91       87.57     52.72 o 
  19   1   5       35.59      177.24    145.08 o 
 -28   2   5       13.78       40.50     49.71 o 
 -26   2   5      197.01      234.30    105.14 o 
 -24   2   5        1.50      -28.03     43.21 o 
 -22   2   5      564.60      587.23     77.39 o 
 -20   2   5        6.55      103.69     48.44 o 
 -18   2   5     1967.93     2127.00    120.66 o 
 -16   2   5      746.20      615.75     40.90 o 
 -14   2   5     5258.10     5206.92    133.57 o 
 -12   2   5     3413.39     3227.90     79.61 o 
 -10   2   5     6704.82     6741.23    121.77 o 
  -8   2   5     4376.50     4671.62    129.65 o 
  -6   2   5     5902.98     6009.16    123.19 o 
  -4   2   5     7325.96     7928.07    135.51 o 
  -2   2   5     4375.01     4551.81    104.96 o 
   0   2   5     5529.86     5966.42    113.46 o 
   2   2   5     1993.81     1932.02     51.27 o 
   4   2   5     3266.76     3042.17     70.39 o 
   6   2   5      318.57      325.01     36.51 o 
   8   2   5     2142.31     2072.34     69.45 o 
  10   2   5      117.26      127.96     30.42 o 
  12   2   5      942.08      985.88     85.69 o 
  14   2   5       25.67      -16.41     39.18 o 
  16   2   5      294.04      339.15     68.01 o 
  18   2   5        3.41      -40.79     49.84 o 
 -27   3   5        1.70       12.85     53.58 o 
 -25   3   5        0.46      -32.57     47.73 o 
 -23   3   5       11.35      110.14    110.87 o 
 -21   3   5       19.53       48.40     40.19 o 
 -19   3   5        6.77       68.81     61.52 o 
 -17   3   5      123.13      176.90     43.83 o 
 -15   3   5        4.86       -7.09     23.26 o 
 -13   3   5      717.65      758.53     30.82 o 
 -11   3   5      126.11      231.47     40.25 o 
  -9   3   5      359.64      442.43     57.53 o 
  -7   3   5        1.06       15.11     12.47 o 
  -5   3   5       93.18      157.10     29.95 o 
  -3   3   5       23.21       53.48     18.96 o 
  -1   3   5      186.86      247.08     50.04 o 
   1   3   5       19.95       -1.86     23.00 o 
   3   3   5       85.23      113.79     27.96 o 
   5   3   5        0.07       -6.08     33.04 o 
   7   3   5       45.95       86.28     42.84 o 
   9   3   5        6.12       48.13     38.02 o 
  11   3   5       77.03       79.41     44.08 o 
  13   3   5       63.46      222.80     76.41 o 
  15   3   5       17.52       19.89     42.27 o 
  17   3   5        0.66       -5.34     52.46 o 
  19   3   5       10.58      -25.60     52.80 o 
 -26   4   5      192.08      315.16    125.02 o 
 -24   4   5       50.82        1.53     39.78 o 
 -22   4   5      326.69      378.02     71.63 o 
 -20   4   5      135.17       63.13     44.42 o 
 -18   4   5     1970.32     2069.83     94.31 o 
 -16   4   5      228.90      236.94     34.69 o 
 -14   4   5     4658.52     4646.07    133.92 o 
 -12   4   5     1123.08     1202.16     43.71 o 
 -10   4   5     5123.30     4967.78    107.37 o 
  -8   4   5     2492.27     2477.04     68.38 o 
  -6   4   5     6819.14     6465.10    179.39 o 
  -4   4   5     3118.35     3178.19     90.73 o 
  -2   4   5     5305.34     5152.71    126.49 o 
   0   4   5     5316.69     5001.00    123.10 o 
   2   4   5     2915.89     2931.15    137.18 o 
   4   4   5     5845.67     5855.34    227.31 o 
   6   4   5     1498.19     1627.01    107.93 o 
   8   4   5     2902.45     3083.61    168.55 o 
  10   4   5      304.05      404.87     66.29 o 
  12   4   5     1190.80     1414.19    119.95 o 
  14   4   5       33.90       48.25     48.55 o 
  16   4   5      368.76      505.29     92.65 o 
  18   4   5        5.02      -19.14     47.65 o 
 -25   5   5      174.56      110.45     54.65 o 
 -23   5   5      225.62      355.25     89.48 o 
 -21   5   5      465.54      371.84     63.56 o 
 -19   5   5      295.70      387.74     65.67 o 
 -17   5   5      655.41      650.33     56.44 o 
 -15   5   5      407.33      412.57     42.43 o 
 -13   5   5     2180.40     1935.01    148.41 o 
 -11   5   5      403.36      371.89     47.35 o 
  -9   5   5     3944.24     3730.54    101.83 o 
  -7   5   5       59.97       85.71     43.93 o 
  -5   5   5     3793.51     3701.64    103.94 o 
  -3   5   5      236.06      253.28     25.98 o 
  -1   5   5     4328.82     4237.10    171.98 o 
   1   5   5       61.62       32.12     37.00 o 
   3   5   5     3241.25     3204.14    157.27 o 
   5   5   5      487.33      523.96     82.02 o 
   7   5   5     1301.32     1361.74    110.09 o 
   9   5   5      390.79      421.03     67.89 o 
  11   5   5      462.28      394.47     78.08 o 
  13   5   5       29.21       17.91     46.44 o 
  15   5   5      158.32      213.96    120.11 o 
  17   5   5       32.10       11.42     46.78 o 
 -24   6   5       52.18       37.34     60.38 o 
 -22   6   5       62.20      101.67     62.73 o 
 -20   6   5       30.15        0.37     64.52 o 
 -18   6   5      140.39      172.49     39.28 o 
 -16   6   5        2.92       25.76     32.97 o 
 -14   6   5      561.79      646.95     61.82 o 
 -12   6   5        2.43       -1.82     17.31 o 
 -10   6   5      448.19      529.65     60.59 o 
  -8   6   5        6.45       43.57     24.20 o 
  -6   6   5       43.99       73.81     21.90 o 
  -4   6   5       58.85       23.31     32.27 o 
  -2   6   5      223.01      198.61     52.10 o 
   0   6   5      450.52      657.09     74.01 o 
   2   6   5      384.34      369.15     64.72 o 
   4   6   5      634.13      665.04     81.35 o 
   6   6   5      259.87      189.63     58.49 o 
   8   6   5      386.71      547.65     80.68 o 
  10   6   5      271.52      235.89     70.16 o 
  12   6   5       33.83      105.15     56.26 o 
  14   6   5      115.07       38.60     52.57 o 
  16   6   5        0.92       92.55     59.54 o 
 -23   7   5      138.71       79.31     55.13 o 
 -21   7   5      401.65      432.82     83.34 o 
 -19   7   5      180.65       73.61     39.03 o 
 -17   7   5      840.45      823.62     72.85 o 
 -15   7   5      411.52      579.68     70.47 o 
 -13   7   5     2355.92     2235.50    114.41 o 
 -11   7   5      238.20      411.75    100.45 o 
  -9   7   5     5210.17     5690.91    219.13 o 
  -7   7   5        2.16      108.61     39.50 o 
  -5   7   5     4649.61     4545.80    198.06 o 
  -3   7   5        3.59      -23.60     37.78 o 
  -1   7   5     3746.14     3778.48    194.42 o 
   1   7   5        0.97      -19.18     42.28 o 
   3   7   5     3471.24     3271.64    174.46 o 
   5   7   5      153.62      258.80     68.65 o 
   7   7   5     1352.61     1293.52    130.24 o 
   9   7   5      158.78       98.13     58.38 o 
  11   7   5      452.29      570.01     99.54 o 
  13   7   5       43.80       39.46     51.82 o 
 -22   8   5       40.04      -32.08     53.63 o 
 -20   8   5        1.98      102.98     73.45 o 
 -18   8   5      122.89      189.33     94.63 o 
 -16   8   5       42.64       42.84     38.94 o 
 -14   8   5      237.02      248.86     56.55 o 
 -12   8   5      230.78      355.94    110.05 o 
 -10   8   5      441.45      410.31     47.38 o 
  -8   8   5      369.53      450.91     64.00 o 
  -6   8   5     1082.65     1038.07     99.30 o 
  -4   8   5      666.60      693.93     82.52 o 
  -2   8   5     1007.26      917.27     97.28 o 
   0   8   5      583.99      628.66     86.74 o 
   2   8   5      328.67      383.55     78.87 o 
   4   8   5      360.44      347.63     83.14 o 
   6   8   5       41.23        9.05     81.50 o 
   8   8   5      363.04      376.62     90.30 o 
  10   8   5        5.80      -26.98     71.50 o 
  12   8   5      259.10      183.86     73.01 o 
 -19   9   5        0.65       21.24     59.58 o 
 -17   9   5       58.47       40.95     41.12 o 
 -15   9   5       20.41       44.49     63.32 o 
 -13   9   5      179.72      294.94     80.75 o 
 -11   9   5       58.42      103.07     47.15 o 
  -9   9   5      425.41      656.22     97.66 o 
  -7   9   5       79.95      149.39     75.83 o 
  -5   9   5      515.04      473.15     84.39 o 
  -3   9   5      180.47      296.30     72.09 o 
  -1   9   5      539.99      571.62     94.22 o 
   1   9   5      109.05      294.22     73.53 o 
   3   9   5      537.17      589.39    103.84 o 
   5   9   5        0.11      -41.38     52.85 o 
   7   9   5      261.86      271.29     81.82 o 
   9   9   5       11.61      128.64     65.88 o 
 -14  10   5      622.07      531.97     96.85 o 
 -12  10   5      216.43      135.11     69.20 o 
 -10  10   5      663.98      633.15    114.03 o 
  -8  10   5      419.99      470.41     88.87 o 
  -6  10   5      685.67      663.66     99.74 o 
  -4  10   5      688.65      650.67    105.25 o 
  -2  10   5      721.25      623.70    102.79 o 
   0  10   5      791.88      891.61    118.81 o 
   2  10   5      436.36      474.27     95.48 o 
   4  10   5      533.00      521.63    108.37 o 
   6  10   5      168.38      294.80    111.70 o 
  -9  11   5      189.58      146.23     75.81 o 
  -7  11   5        1.47       41.75     58.64 o 
  -5  11   5      198.26      258.60     80.18 o 
  -3  11   5        0.11       77.67     63.01 o 
  -1  11   5      111.33       28.78     72.90 o 
 -28   0   6       81.39      269.15    163.31 o 
 -26   0   6       53.74       26.60     80.36 o 
 -24   0   6      252.77      352.72    169.74 o 
 -22   0   6      255.55      405.35    108.12 o 
 -20   0   6      920.41      928.48    136.45 o 
 -18   0   6       14.11       45.42     55.92 o 
 -16   0   6     2969.21     2601.71    167.93 o 
 -14   0   6      536.21      509.35     53.67 o 
 -12   0   6     5529.03     5354.76    163.69 o 
 -10   0   6      134.81      156.72     33.27 o 
  -8   0   6     8539.03     8616.79    238.59 o 
  -6   0   6      180.92      218.62     48.82 o 
  -4   0   6    10835.85    11172.80    302.89 o 
  -2   0   6      597.64      716.01     55.71 o 
   0   0   6     4846.86     4706.62    156.30 o 
   2   0   6       73.55       92.00     53.66 o 
   4   0   6     1287.31     1512.42     82.53 o 
   6   0   6      139.63      211.25     42.71 o 
   8   0   6     1138.09     1259.54     90.61 o 
  10   0   6      763.15      700.09     70.69 o 
  12   0   6      499.87      571.70     70.69 o 
  14   0   6      426.02      379.10    127.95 o 
  16   0   6      136.57      152.31    117.85 o 
 -27   1   6        6.10      -63.88     63.88 o 
 -25   1   6       40.06       28.74     49.21 o 
 -23   1   6       29.56      -24.19     46.98 o 
 -21   1   6      103.54      159.16     88.74 o 
 -19   1   6      108.26      142.54     49.54 o 
 -17   1   6      252.74      395.81     55.63 o 
 -15   1   6        9.63      -19.18     19.18 o 
 -13   1   6      313.72      328.74     25.77 o 
 -11   1   6      168.69      201.37     22.83 o 
  -9   1   6      479.76      517.85     30.52 o 
  -7   1   6      737.71      804.96     49.12 o 
  -5   1   6      740.41      764.30     42.80 o 
  -3   1   6      815.02      776.84     59.70 o 
  -1   1   6      254.32      254.00     26.08 o 
   1   1   6     1416.84     1510.58     80.33 o 
   3   1   6      136.27      155.79     36.10 o 
   5   1   6     1180.74     1081.46     50.05 o 
   7   1   6       84.01      188.48     34.37 o 
   9   1   6      335.88      375.65     47.85 o 
  11   1   6        0.01       26.91     43.43 o 
  13   1   6      125.01       92.27     45.98 o 
  15   1   6        1.73      -24.81     41.65 o 
  17   1   6       22.42       61.40    103.00 o 
 -28   2   6       54.59      215.86     79.90 o 
 -26   2   6       16.09      104.95     64.12 o 
 -24   2   6       71.22      128.32     65.16 o 
 -22   2   6       40.69      -35.03     48.15 o 
 -20   2   6      345.76      456.55     70.29 o 
 -18   2   6       29.74       39.96     38.33 o 
 -16   2   6      826.12      784.88     76.36 o 
 -14   2   6       15.08       20.85     21.10 o 
 -12   2   6     1193.56     1087.59     46.13 o 
 -10   2   6       54.18      174.04     64.16 o 
  -8   2   6     3786.23     3974.44     93.97 o 
  -6   2   6        4.03       38.82     18.02 o 
  -4   2   6     4808.29     4923.14    105.78 o 
  -2   2   6      138.69      172.05     27.41 o 
   0   2   6     2131.29     2014.07     61.88 o 
   2   2   6      229.12      269.54     37.72 o 
   4   2   6     1104.41     1093.50     58.71 o 
   6   2   6      136.45      153.19     44.51 o 
   8   2   6      508.77      598.12     71.07 o 
  10   2   6      366.94      385.37     65.28 o 
  12   2   6      100.71      114.77     94.74 o 
  14   2   6      252.29      216.37     65.97 o 
  16   2   6       42.90       16.75     48.26 o 
 -27   3   6       14.65       -1.68     45.92 o 
 -25   3   6      308.05      609.68    102.02 o 
 -23   3   6       85.65      -17.40     44.54 o 
 -21   3   6      814.91      941.70     97.22 o 
 -19   3   6      379.34      431.38     84.94 o 
 -17   3   6      831.97      835.54     58.17 o 
 -15   3   6      741.48      736.19     59.52 o 
 -13   3   6     1708.57     1617.83     58.30 o 
 -11   3   6     1918.67     1910.72     66.61 o 
  -9   3   6     2220.08     2136.47     64.81 o 
  -7   3   6     4000.94     4038.59     96.09 o 
  -5   3   6     1443.53     1402.94     48.32 o 
  -3   3   6     5280.82     5304.01    147.82 o 
  -1   3   6     1083.86     1139.47     59.58 o 
   1   3   6     4235.54     4100.41    120.48 o 
   3   3   6      566.31      646.74     68.47 o 
   5   3   6     2731.94     2728.89    148.87 o 
   7   3   6      130.55      386.46     65.10 o 
   9   3   6     1451.65     1380.20    110.51 o 
  11   3   6       24.76       30.39     42.92 o 
  13   3   6      513.71      517.69     89.25 o 
  15   3   6        0.04       43.68     47.88 o 
 -26   4   6        1.76      -62.20     62.20 o 
 -24   4   6        0.79       15.18     42.33 o 
 -22   4   6        0.26      -45.95     48.60 o 
 -20   4   6       42.45       84.18     54.03 o 
 -18   4   6       10.52       74.33     52.90 o 
 -16   4   6      226.12      167.70     35.66 o 
 -14   4   6       54.06      103.79     47.99 o 
 -12   4   6      253.53      407.86     38.20 o 
 -10   4   6        4.76       39.67     20.32 o 
  -8   4   6      250.87      267.21     33.90 o 
  -6   4   6        4.83       17.21     23.47 o 
  -4   4   6      178.96      194.60     32.59 o 
  -2   4   6        6.69       59.24     22.87 o 
   0   4   6       41.96      -16.00     34.28 o 
   2   4   6        7.71       18.28     36.64 o 
   4   4   6       23.88       28.16     38.30 o 
   6   4   6        1.60      109.20    113.43 o 
   8   4   6       44.14       42.35     44.59 o 
  10   4   6        9.62       30.38     46.41 o 
  12   4   6       18.95       11.24     43.20 o 
  14   4   6       14.56       85.86     58.57 o 
 -25   5   6      164.14      243.12     75.15 o 
 -23   5   6        7.99       79.14     54.74 o 
 -21   5   6      427.74      548.50     82.65 o 
 -19   5   6      214.48      200.07     53.18 o 
 -17   5   6      366.82      481.63     54.33 o 
 -15   5   6      827.29      918.14     80.70 o 
 -13   5   6      587.55      566.72     50.17 o 
 -11   5   6     1843.60     1832.17     96.16 o 
  -9   5   6     1274.68     1294.21     65.15 o 
  -7   5   6     3004.95     2990.34    120.41 o 
  -5   5   6     1049.59      972.03     57.42 o 
  -3   5   6     2573.05     2627.46    135.42 o 
  -1   5   6      611.07      779.09     80.68 o 
   1   5   6     1245.36     1323.79    110.41 o 
   3   5   6      286.96      270.74     61.42 o 
   5   5   6      645.27      629.00     83.53 o 
   7   5   6       32.03      103.23     56.63 o 
   9   5   6      511.65      626.03     91.82 o 
  11   5   6        0.28      -40.74     51.39 o 
  13   5   6      316.48      290.52     79.97 o 
 -24   6   6       50.40       55.11     66.85 o 
 -22   6   6       11.45       46.10     49.52 o 
 -20   6   6      378.61      379.58     75.25 o 
 -18   6   6       13.40       47.05     34.49 o 
 -16   6   6     1260.56     1138.22     85.14 o 
 -14   6   6        0.22       20.26     30.54 o 
 -12   6   6     1633.61     1611.19     73.69 o 
 -10   6   6       10.02       15.02     23.02 o 
  -8   6   6     3094.48     2873.76    103.39 o 
  -6   6   6        2.89       -5.25     33.00 o 
  -4   6   6     4037.65     4075.13    200.54 o 
  -2   6   6      324.32      372.76     63.66 o 
   0   6   6     2235.08     2159.93    148.32 o 
   2   6   6      527.78      540.69     82.46 o 
   4   6   6     1351.08     1351.43    125.45 o 
   6   6   6      286.49      440.61     86.63 o 
   8   6   6      795.05      812.32    101.37 o 
  10   6   6      333.24      235.68     85.19 o 
  12   6   6      137.35      153.51     75.07 o 
 -21   7   6        7.47      -70.91     70.91 o 
 -19   7   6        2.44       45.87     49.73 o 
 -17   7   6        8.27        0.27     30.73 o 
 -15   7   6        2.46      -10.81     30.67 o 
 -13   7   6       23.87        5.97     31.94 o 
 -11   7   6       16.07        1.03     23.51 o 
  -9   7   6       28.77      127.14     60.80 o 
  -7   7   6       69.30      101.04     47.41 o 
  -5   7   6      217.49      252.55     58.10 o 
  -3   7   6        6.49       13.71     42.99 o 
  -1   7   6       62.86      112.43     69.38 o 
   1   7   6       21.80       74.26     56.83 o 
   3   7   6        4.56       -5.95     74.04 o 
   5   7   6       19.50       82.75     98.16 o 
   7   7   6        4.51      133.09     93.85 o 
   9   7   6        0.97      -27.14     52.32 o 
  11   7   6       53.52      145.92     69.97 o 
 -20   8   6      324.00      454.34    119.97 o 
 -18   8   6       31.24       19.42     49.92 o 
 -16   8   6      748.44      660.42     90.06 o 
 -14   8   6        0.28       97.97     60.48 o 
 -12   8   6     1106.93     1235.69    129.84 o 
 -10   8   6        1.48       45.71     42.66 o 
  -8   8   6     1432.32     1354.56    117.62 o 
  -6   8   6       64.32       96.05     63.32 o 
  -4   8   6     1860.53     1869.27    150.93 o 
  -2   8   6      437.58      608.69     87.01 o 
   0   8   6     1371.42     1289.33    132.78 o 
   2   8   6      291.03      311.47     81.88 o 
   4   8   6      769.84      646.50    106.56 o 
   6   8   6      156.77      184.33     79.15 o 
   8   8   6      491.92      710.52    121.45 o 
 -17   9   6      223.60      126.05     96.36 o 
 -15   9   6      174.33      168.54     71.51 o 
 -13   9   6      404.32      399.01     92.76 o 
 -11   9   6      394.94      486.79    116.21 o 
  -9   9   6      407.78      537.90     91.88 o 
  -7   9   6      691.85      822.85    110.60 o 
  -5   9   6      222.36      258.53     76.20 o 
  -3   9   6      633.75      588.23    102.10 o 
  -1   9   6       82.30      165.67     73.41 o 
   1   9   6      716.47      659.51    111.48 o 
   3   9   6       40.82      113.92     63.62 o 
   5   9   6      554.02      533.89    106.72 o 
 -10  10   6       11.79      141.73     75.82 o 
  -8  10   6       52.11      152.03     98.90 o 
  -6  10   6       16.15       41.31     59.16 o 
  -4  10   6       30.55       22.03     92.34 o 
  -2  10   6        7.92       -6.31     49.33 o 
   0  10   6       16.46       48.23     72.24 o 
 -25   1   7        0.15       13.58     49.97 o 
 -23   1   7      466.81      523.93     86.03 o 
 -21   1   7        8.78       22.41     43.26 o 
 -19   1   7     1203.05     1170.84     97.53 o 
 -17   1   7       15.51       25.93     35.34 o 
 -15   1   7     2814.29     2617.72    115.58 o 
 -13   1   7        6.25       46.38     21.28 o 
 -11   1   7     3728.04     3571.46     99.64 o 
  -9   1   7      652.95      688.95     42.13 o 
  -7   1   7     2801.06     2700.63     93.57 o 
  -5   1   7     1313.41     1296.77     75.58 o 
  -3   1   7     2725.36     2721.54     87.98 o 
  -1   1   7     2211.64     2095.10     77.12 o 
   1   1   7     2709.44     2692.70     97.26 o 
   3   1   7     2928.65     2963.84    130.75 o 
   5   1   7     1238.85     1102.39     68.73 o 
   7   1   7     1122.56     1061.56     82.08 o 
   9   1   7      351.96      310.73     56.87 o 
  11   1   7      196.79      234.71    131.91 o 
  13   1   7       91.33       61.60     92.30 o 
 -26   2   7       40.50       24.71     63.14 o 
 -24   2   7       98.07      210.17     71.33 o 
 -22   2   7      160.41      130.45     56.41 o 
 -20   2   7      333.28      476.50     72.48 o 
 -18   2   7      849.23      808.65     83.85 o 
 -16   2   7      519.33      589.22     87.33 o 
 -14   2   7     2663.97     2487.06     97.54 o 
 -12   2   7      565.98      605.85     38.77 o 
 -10   2   7     3095.03     2951.11    100.17 o 
  -8   2   7      533.02      559.41     56.73 o 
  -6   2   7     3236.15     3210.39     91.02 o 
  -4   2   7      239.87      241.67     29.09 o 
  -2   2   7     3104.32     3051.23    137.94 o 
   0   2   7       51.51      297.95     77.10 o 
   2   2   7     1890.85     1826.35     88.33 o 
   4   2   7        7.08       -6.67     44.17 o 
   6   2   7     1044.41     1192.94    103.24 o 
   8   2   7       49.01      104.18     83.11 o 
  10   2   7      588.06      537.40    105.35 o 
  12   2   7       32.22      -33.37     64.60 o 
 -25   3   7        2.82        4.41     48.12 o 
 -23   3   7       19.64      196.43    117.59 o 
 -21   3   7       15.60       63.02     47.22 o 
 -19   3   7       44.38       48.36     41.09 o 
 -17   3   7       69.11       60.83     56.62 o 
 -15   3   7      129.67      169.65     32.62 o 
 -13   3   7       70.96      138.60     36.26 o 
 -11   3   7      125.83      169.55     36.70 o 
  -9   3   7        8.18       37.83     26.85 o 
  -7   3   7        2.98       15.29     49.61 o 
  -5   3   7        9.62        4.20     27.65 o 
  -3   3   7        4.32       39.25     54.09 o 
  -1   3   7        6.53        9.77     33.79 o 
   1   3   7       29.73       48.20     37.89 o 
   3   3   7        1.21       25.13     40.24 o 
   5   3   7       15.46       87.20     45.47 o 
   7   3   7        3.85       47.50     44.38 o 
   9   3   7       39.05      115.04     81.56 o 
  11   3   7        0.62       66.74     53.35 o 
 -24   4   7       43.36      -13.75     45.99 o 
 -22   4   7      170.50      163.46    104.03 o 
 -20   4   7      297.70      362.20     68.37 o 
 -18   4   7      693.96      598.20     71.97 o 
 -16   4   7      949.84      896.11     63.45 o 
 -14   4   7     1597.17     1554.32     99.42 o 
 -12   4   7      698.81      871.34     93.62 o 
 -10   4   7     2523.51     2494.57    103.05 o 
  -8   4   7      543.64      552.73     48.55 o 
  -6   4   7     3348.36     3240.30    127.95 o 
  -4   4   7      326.65      358.23     43.61 o 
  -2   4   7     3576.95     3552.37    177.48 o 
   0   4   7        1.16       41.06     41.87 o 
   2   4   7     3116.95     3159.48    184.43 o 
   4   4   7       32.78      -10.60     44.74 o 
   6   4   7     1615.28     1430.82    130.91 o 
   8   4   7       23.34        2.77     40.55 o 
  10   4   7      490.60      675.09    102.34 o 
  12   4   7       31.67       11.80     50.10 o 
 -23   5   7      274.90      152.16     73.43 o 
 -21   5   7       10.48      -19.33     55.75 o 
 -19   5   7      334.20      273.65     79.47 o 
 -17   5   7        6.41       88.60     54.44 o 
 -15   5   7      732.67      727.95     71.37 o 
 -13   5   7       35.88      -14.61     31.45 o 
 -11   5   7     1268.71     1361.67     85.90 o 
  -9   5   7      368.22      332.41     43.79 o 
  -7   5   7      921.13      946.58     71.30 o 
  -5   5   7      673.50      614.03     77.90 o 
  -3   5   7     1065.81     1016.99     97.03 o 
  -1   5   7      637.06      646.07     88.04 o 
   1   5   7      986.57     1100.81    108.29 o 
   3   5   7      631.41      746.24    103.23 o 
   5   5   7      258.88      363.24     75.79 o 
   7   5   7      402.46      517.17     99.10 o 
   9   5   7       77.58       75.66     66.90 o 
 -22   6   7       51.39       19.64     49.92 o 
 -20   6   7       24.84        8.99     47.08 o 
 -18   6   7       42.62      140.68     92.26 o 
 -16   6   7       89.71       62.21     39.62 o 
 -14   6   7       81.96      192.79     54.48 o 
 -12   6   7       66.84       53.63     37.63 o 
 -10   6   7       46.53       96.91     46.62 o 
  -8   6   7        1.02        4.93     57.61 o 
  -6   6   7       58.43       37.81     41.18 o 
  -4   6   7       11.81      -46.86     46.86 o 
  -2   6   7      308.57      312.27     70.76 o 
   0   6   7        3.53       32.88     55.43 o 
   2   6   7      372.84      444.04     88.97 o 
   4   6   7        0.27       38.87     53.21 o 
   6   6   7      185.91      291.95     84.72 o 
   8   6   7       13.24       39.93     58.15 o 
 -19   7   7      423.74      412.41     86.34 o 
 -17   7   7       18.39      -29.89     44.76 o 
 -15   7   7      898.33      852.14    110.74 o 
 -13   7   7      150.58      249.13     77.63 o 
 -11   7   7     1400.77     1466.55    151.69 o 
  -9   7   7      539.64      599.53     87.02 o 
  -7   7   7     1241.76     1264.48    116.82 o 
  -5   7   7      419.82      416.12     80.62 o 
  -3   7   7     1054.05     1116.46    114.44 o 
  -1   7   7      367.99      457.72     86.35 o 
   1   7   7      813.27      782.71    111.24 o 
   3   7   7      527.44      542.91    101.62 o 
   5   7   7      282.16      367.84     91.91 o 
   7   7   7      314.55      266.85     87.64 o 
 -16   8   7       53.01       82.02     88.78 o 
 -14   8   7      186.81      185.54    118.01 o 
 -12   8   7       70.85      -59.83     59.83 o 
 -10   8   7      395.18      509.26    104.96 o 
  -8   8   7      131.31      177.06     93.77 o 
  -6   8   7      669.00      675.44    103.07 o 
  -4   8   7       85.97       72.70     55.00 o 
  -2   8   7      551.25      508.40    102.25 o 
   0   8   7        7.12       32.68     66.93 o 
   2   8   7      238.09       98.10     65.59 o 
 -11   9   7      187.23      293.13    144.91 o 
  -9   9   7       28.52      120.79     77.93 o 
  -7   9   7      209.72       76.19     72.55 o 
  -5   9   7       19.49      139.42     84.90 o 
  -3   9   7      188.77      173.45     72.19 o 
 -24   0   8       15.98      -49.61     81.56 o 
 -22   0   8      330.06      403.37    116.68 o 
 -20   0   8      192.28      183.70    233.42 o 
 -18   0   8      460.08      417.90    112.30 o 
 -16   0   8     1057.24      823.08    112.46 o 
 -14   0   8      672.08      706.14    198.96 o 
 -12   0   8     1370.12     1335.65     91.34 o 
 -10   0   8     1407.15     1328.29     94.81 o 
  -8   0   8     1390.07     1530.19    101.55 o 
  -6   0   8     1412.88     1347.84    103.90 o 
  -4   0   8     1537.34     1565.00    188.36 o 
  -2   0   8      634.06      615.88     93.81 o 
   0   0   8      642.46      668.86     73.36 o 
   2   0   8      189.61      291.47     72.64 o 
   4   0   8      348.98      340.08    123.99 o 
   6   0   8       38.36      123.40     98.24 o 
   8   0   8      588.85      584.50    182.42 o 
 -23   1   8       13.92       20.54     47.31 o 
 -21   1   8       81.43       48.28     47.92 o 
 -19   1   8       17.90       37.18     40.24 o 
 -17   1   8      112.46      128.46     49.18 o 
 -15   1   8       33.49      -17.68     36.66 o 
 -13   1   8      203.56      244.74     31.53 o 
 -11   1   8        0.40        2.53     19.52 o 
  -9   1   8      557.67      717.90    100.53 o 
  -7   1   8       30.26      153.89     63.95 o 
  -5   1   8      615.71      551.19     46.14 o 
  -3   1   8       58.23      137.35     57.61 o 
  -1   1   8      410.52      499.16     50.96 o 
   1   1   8       92.78      109.31     35.03 o 
   3   1   8      290.58      358.07    102.80 o 
   5   1   8       41.81       33.11     47.74 o 
   7   1   8       81.14      -71.15     71.15 o 
   9   1   8       14.44       40.29     78.24 o 
 -24   2   8        0.28      -45.69     52.57 o 
 -22   2   8      100.84       83.39     53.29 o 
 -20   2   8       25.98        6.24     39.01 o 
 -18   2   8      216.01      245.14     59.77 o 
 -16   2   8      140.43       36.62     38.65 o 
 -14   2   8      266.06      315.29     48.90 o 
 -12   2   8      340.80      572.33     56.42 o 
 -10   2   8      585.58      591.97     51.43 o 
  -8   2   8      654.54      650.41     56.59 o 
  -6   2   8      834.90      841.39     61.48 o 
  -4   2   8      660.65      650.06     56.48 o 
  -2   2   8      315.57      426.41     70.76 o 
   0   2   8      381.17      473.92     68.26 o 
   2   2   8       84.38       45.96     41.56 o 
   4   2   8      237.95      236.93     61.79 o 
   6   2   8       23.23       45.11     50.12 o 
   8   2   8      187.96      209.42    144.00 o 
 -23   3   8       86.54       16.51     59.23 o 
 -21   3   8      378.83      368.19     93.53 o 
 -19   3   8       33.00       22.81     52.85 o 
 -17   3   8      588.80      618.29    102.16 o 
 -15   3   8       18.55      116.17     62.28 o 
 -13   3   8     1280.37     1124.68     88.11 o 
 -11   3   8        0.79       18.58     24.65 o 
  -9   3   8     2121.34     2080.90    110.01 o 
  -7   3   8       89.56      168.44     56.64 o 
  -5   3   8     2172.96     1968.74    101.39 o 
  -3   3   8      152.98      242.61     59.53 o 
  -1   3   8     1644.47     1675.18    123.84 o 
   1   3   8       93.90      178.86     66.81 o 
   3   3   8      913.73      790.25     96.92 o 
   5   3   8      105.56       47.97     49.74 o 
   7   3   8      372.78      487.98     89.08 o 
 -22   4   8        5.83      116.86     71.78 o 
 -20   4   8       64.35      -12.93     78.40 o 
 -18   4   8       31.20      117.79     84.81 o 
 -16   4   8      134.39      120.13     60.70 o 
 -14   4   8       33.24       31.35     44.03 o 
 -12   4   8       80.26       91.18     40.34 o 
 -10   4   8       37.14       65.36     32.86 o 
  -8   4   8       28.77       70.45     46.47 o 
  -6   4   8       16.14       15.45     36.51 o 
  -4   4   8       25.43      -34.16     40.60 o 
  -2   4   8        1.36      -34.93     40.34 o 
   0   4   8       23.21       32.54     46.07 o 
   2   4   8        1.88        7.90     57.58 o 
   4   4   8       16.03        3.58     43.91 o 
   6   4   8        0.38       21.65     48.54 o 
 -19   5   8        3.99       25.55     52.35 o 
 -17   5   8      331.60      232.96    160.28 o 
 -15   5   8        0.74      -66.20     66.20 o 
 -13   5   8      722.37      698.57     76.03 o 
 -11   5   8        6.07      -54.50     54.50 o 
  -9   5   8     1199.49     1136.12    104.54 o 
  -7   5   8        2.60      -31.08     39.00 o 
  -5   5   8     1028.88      996.56    101.61 o 
  -3   5   8        0.82      -49.68     49.68 o 
  -1   5   8      601.13      661.24     89.53 o 
   1   5   8        1.15      -54.99     54.99 o 
   3   5   8      320.41      479.68    107.81 o 
   5   5   8       19.88      -63.01     63.01 o 
 -18   6   8      337.13      453.36    126.74 o 
 -16   6   8      192.65      128.78     89.37 o 
 -14   6   8      467.56      481.60     93.83 o 
 -12   6   8      274.98      274.07     77.45 o 
 -10   6   8      643.31      686.39    195.79 o 
  -8   6   8      531.82      535.78     84.16 o 
  -6   6   8      620.35      599.99     88.82 o 
  -4   6   8      842.13      803.61    105.20 o 
  -2   6   8      190.54      154.20     67.74 o 
   0   6   8      664.56      574.71    100.93 o 
   2   6   8       56.43      107.06     65.62 o 
 -15   7   8        0.06      -48.19     84.03 o 
 -13   7   8        0.90      -25.17     51.37 o 
 -11   7   8       12.06       31.34     71.78 o 
  -9   7   8       32.82      210.66    196.76 o 
  -7   7   8       56.89       67.18     54.91 o 
  -5   7   8       29.07       63.82     75.87 o 
  -3   7   8       60.87       95.14     64.03 o 
  -1   7   8        0.69       58.10     67.21 o 
 -19   1   9       99.43        2.84     78.91 o 
 -17   1   9      486.58      366.03     81.99 o 
 -15   1   9      249.44      250.80     83.33 o 
 -13   1   9      491.09      475.11     91.30 o 
 -11   1   9      613.54      631.28     60.08 o 
  -9   1   9      219.13      153.99     47.97 o 
  -7   1   9      899.53      814.98     80.97 o 
  -5   1   9      132.63      114.92     38.99 o 
  -3   1   9     1167.59     1159.20    120.36 o 
  -1   1   9       80.16       38.08     46.64 o 
   1   1   9     1187.83     1046.95    170.63 o 
   3   1   9       21.84       90.29     74.98 o 
 -20   2   9      254.02      199.23     79.01 o 
 -18   2   9        0.00      222.85     95.70 o 
 -16   2   9      623.40      847.34    117.35 o 
 -14   2   9        6.16       21.90     47.58 o 
 -12   2   9      810.14      698.72     77.69 o 
 -10   2   9        1.64       -0.88     39.91 o 
  -8   2   9      788.42      786.46     67.87 o 
  -6   2   9       11.16       12.01     35.17 o 
  -4   2   9      717.90      691.83     84.59 o 
  -2   2   9       78.53       94.16     50.12 o 
   0   2   9      469.93      561.80     95.17 o 
   2   2   9      124.48      115.34     66.52 o 
 -19   3   9       39.90      -44.19     71.95 o 
 -17   3   9        4.08       38.20     54.08 o 
 -15   3   9       50.13       76.13     62.87 o 
 -13   3   9       11.31      -44.92     50.12 o 
 -11   3   9       14.30       24.35     35.87 o 
  -9   3   9        3.83        0.95     32.70 o 
  -7   3   9        1.34      -13.97     36.40 o 
  -5   3   9        0.23      -10.76     36.52 o 
  -3   3   9       10.57       -5.78     38.14 o 
  -1   3   9        1.10        9.98     50.57 o 
   1   3   9       18.59        8.80     55.15 o 
 -16   4   9      712.11      745.06    146.90 o 
 -14   4   9        0.33      -18.67     65.81 o 
 -12   4   9      819.12      672.30    106.65 o 
 -10   4   9       30.42       87.56     75.44 o 
  -8   4   9      923.41      854.05     93.59 o 
  -6   4   9       89.44       92.39     49.67 o 
  -4   4   9      845.88      861.38    100.87 o 
  -2   4   9      240.04      355.36     79.34 o 
   0   4   9      516.86      498.37     95.39 o 
 -13   5   9      113.41      125.31     97.24 o 
 -11   5   9      243.10      349.55    101.90 o 
  -9   5   9       73.21       71.31     61.85 o 
  -7   5   9      331.67      420.30     80.13 o 
  -5   5   9       68.08      108.56     60.45 o 
  -3   5   9      384.18      391.48     83.26 o 
 -10   0  10      801.53      641.54    165.19 o 
  -8   0  10       30.84       20.00     71.30 o 
                                                 
